# Supplementary material for: Genome-Scale Screening and Combinatorial Optimization of Gene Overexpression Targets to Improve Cadmium Tolerance in Saccharomyces cerevisiae
Source: Front Microbiol. 2021 Jul 14;12:662512. doi: 10.3389/fmicb.2021.662512 (PMC8318699; doi:10.3389/fmicb.2021.662512)
Supplement: Supplementary file 2 [file Table_2.XLSX]

## Sheet: Figure 1
Cd concentration	0 μM				25 μM				50 μM				100 μM				150 μM				200 μM				300 μM				400 μM				500 μM				1000 μM
Time (h)	replica1	replica2	replica3	replica4	replica1	replica2	replica3	replica4	replica1	replica2	replica3	replica4	replica1	replica2	replica3	replica4	replica1	replica2	replica3	replica4	replica1	replica2	replica3	replica4	replica1	replica2	replica3	replica4	replica1	replica2	replica3	replica4	replica1	replica2	replica3	replica4	replica1	replica2	replica3	replica4
0	0.148	0.148	0.148	0.149	0.149	0.149	0.149	0.149	0.148	0.15	0.148	0.147	0.144	0.148	0.149	0.146	0.143	0.144	0.148	0.145	0.142	0.146	0.147	0.145	0.148	0.147	0.15	0.146	0.148	0.147	0.148	0.148	0.147	0.15	0.147	0.143	0.146	0.144	0.144	0.142
0.5	0.153	0.155	0.15	0.155	0.155	0.154	0.155	0.154	0.15	0.155	0.155	0.154	0.151	0.149	0.155	0.158	0.15	0.15	0.155	0.153	0.149	0.155	0.156	0.153	0.156	0.157	0.161	0.152	0.16	0.159	0.16	0.159	0.157	0.159	0.155	0.152	0.153	0.15	0.154	0.154
1	0.158	0.159	0.153	0.158	0.159	0.158	0.159	0.159	0.153	0.158	0.159	0.158	0.155	0.153	0.162	0.162	0.154	0.155	0.163	0.157	0.156	0.16	0.162	0.159	0.164	0.161	0.167	0.161	0.167	0.164	0.168	0.166	0.162	0.165	0.162	0.159	0.158	0.155	0.161	0.159
1.5	0.164	0.166	0.16	0.165	0.166	0.166	0.166	0.166	0.161	0.165	0.166	0.165	0.161	0.159	0.169	0.168	0.16	0.161	0.17	0.163	0.161	0.165	0.168	0.165	0.169	0.165	0.172	0.167	0.172	0.169	0.173	0.172	0.167	0.169	0.165	0.163	0.162	0.159	0.165	0.161
2	0.174	0.175	0.169	0.175	0.176	0.175	0.176	0.175	0.169	0.173	0.175	0.173	0.167	0.165	0.176	0.175	0.165	0.166	0.175	0.168	0.165	0.169	0.171	0.17	0.173	0.169	0.176	0.171	0.175	0.173	0.177	0.175	0.171	0.172	0.168	0.167	0.165	0.162	0.167	0.162
2.5	0.188	0.19	0.182	0.189	0.188	0.187	0.188	0.186	0.177	0.182	0.184	0.182	0.173	0.171	0.182	0.181	0.17	0.17	0.18	0.172	0.169	0.173	0.175	0.173	0.176	0.171	0.18	0.174	0.178	0.175	0.18	0.178	0.173	0.174	0.17	0.169	0.167	0.163	0.168	0.163
3	0.206	0.208	0.199	0.208	0.201	0.199	0.2	0.199	0.185	0.191	0.193	0.191	0.178	0.175	0.187	0.186	0.173	0.173	0.183	0.176	0.171	0.176	0.177	0.176	0.178	0.173	0.182	0.176	0.18	0.177	0.181	0.18	0.174	0.175	0.172	0.17	0.168	0.164	0.169	0.164
3.5	0.228	0.231	0.22	0.23	0.214	0.212	0.213	0.212	0.193	0.199	0.2	0.199	0.181	0.179	0.191	0.191	0.175	0.176	0.186	0.178	0.173	0.178	0.18	0.178	0.18	0.175	0.184	0.178	0.182	0.178	0.183	0.181	0.175	0.176	0.173	0.171	0.169	0.165	0.17	0.165
4	0.255	0.259	0.245	0.258	0.227	0.225	0.226	0.225	0.199	0.205	0.207	0.205	0.185	0.182	0.194	0.193	0.178	0.178	0.188	0.181	0.175	0.18	0.182	0.18	0.182	0.176	0.185	0.179	0.183	0.18	0.184	0.182	0.178	0.177	0.173	0.172	0.17	0.166	0.17	0.165
4.5	0.289	0.293	0.277	0.292	0.24	0.237	0.239	0.238	0.205	0.211	0.213	0.211	0.187	0.185	0.197	0.196	0.18	0.181	0.19	0.183	0.177	0.182	0.183	0.182	0.183	0.178	0.186	0.181	0.184	0.181	0.185	0.184	0.177	0.178	0.175	0.173	0.17	0.166	0.17	0.166
5	0.329	0.334	0.315	0.333	0.255	0.251	0.254	0.252	0.211	0.218	0.22	0.217	0.19	0.187	0.199	0.199	0.182	0.182	0.193	0.185	0.179	0.183	0.185	0.184	0.185	0.179	0.188	0.182	0.185	0.182	0.186	0.185	0.179	0.179	0.175	0.174	0.171	0.167	0.171	0.166
5.5	0.377	0.384	0.362	0.382	0.27	0.266	0.268	0.267	0.218	0.226	0.228	0.225	0.193	0.191	0.203	0.202	0.184	0.185	0.195	0.187	0.181	0.186	0.187	0.186	0.186	0.18	0.189	0.184	0.187	0.183	0.187	0.186	0.18	0.18	0.176	0.175	0.171	0.167	0.172	0.167
6	0.433	0.441	0.415	0.439	0.287	0.283	0.285	0.284	0.226	0.234	0.237	0.233	0.196	0.193	0.206	0.205	0.186	0.187	0.197	0.19	0.183	0.187	0.189	0.188	0.188	0.182	0.191	0.185	0.188	0.184	0.189	0.187	0.182	0.181	0.177	0.176	0.172	0.168	0.172	0.168
6.5	0.501	0.508	0.479	0.505	0.307	0.302	0.304	0.303	0.235	0.244	0.246	0.243	0.199	0.196	0.209	0.209	0.189	0.189	0.199	0.192	0.184	0.189	0.19	0.19	0.189	0.183	0.192	0.186	0.188	0.185	0.189	0.188	0.181	0.182	0.178	0.177	0.172	0.168	0.172	0.168
7	0.569	0.579	0.548	0.576	0.328	0.322	0.325	0.323	0.245	0.255	0.257	0.254	0.202	0.2	0.213	0.212	0.191	0.191	0.201	0.194	0.186	0.191	0.192	0.191	0.19	0.184	0.193	0.187	0.19	0.186	0.191	0.189	0.182	0.182	0.178	0.177	0.172	0.169	0.172	0.168
7.5	0.64	0.648	0.618	0.645	0.35	0.344	0.348	0.346	0.257	0.267	0.269	0.266	0.205	0.203	0.217	0.216	0.193	0.193	0.203	0.196	0.187	0.192	0.194	0.192	0.191	0.185	0.194	0.189	0.191	0.187	0.192	0.19	0.182	0.183	0.179	0.178	0.173	0.169	0.173	0.169
8	0.712	0.721	0.688	0.719	0.375	0.369	0.373	0.371	0.269	0.281	0.282	0.279	0.208	0.206	0.22	0.22	0.194	0.195	0.205	0.198	0.189	0.194	0.195	0.194	0.192	0.186	0.195	0.189	0.191	0.188	0.192	0.191	0.183	0.184	0.179	0.179	0.173	0.169	0.173	0.169
8.5	0.787	0.795	0.764	0.795	0.402	0.395	0.4	0.398	0.283	0.294	0.296	0.293	0.212	0.209	0.224	0.223	0.196	0.197	0.207	0.2	0.19	0.195	0.196	0.196	0.193	0.187	0.196	0.19	0.192	0.188	0.193	0.192	0.183	0.184	0.18	0.179	0.173	0.169	0.173	0.169
9	0.86	0.867	0.838	0.871	0.43	0.423	0.428	0.426	0.297	0.309	0.311	0.308	0.216	0.213	0.228	0.228	0.198	0.199	0.209	0.202	0.191	0.196	0.198	0.197	0.194	0.188	0.197	0.191	0.193	0.189	0.194	0.192	0.184	0.185	0.18	0.179	0.173	0.17	0.174	0.17
9.5	0.929	0.937	0.907	0.937	0.46	0.452	0.457	0.456	0.313	0.325	0.328	0.324	0.219	0.217	0.233	0.231	0.2	0.2	0.211	0.203	0.193	0.197	0.199	0.198	0.195	0.188	0.197	0.192	0.193	0.19	0.194	0.193	0.184	0.185	0.181	0.18	0.174	0.17	0.174	0.17
10	0.994	1.002	0.972	0.999	0.489	0.482	0.488	0.486	0.329	0.343	0.344	0.341	0.223	0.22	0.237	0.235	0.202	0.202	0.213	0.205	0.194	0.199	0.2	0.199	0.195	0.189	0.198	0.193	0.194	0.19	0.195	0.193	0.185	0.185	0.181	0.18	0.174	0.17	0.174	0.17
10.5	1.05	1.057	1.029	1.054	0.519	0.513	0.519	0.517	0.345	0.36	0.361	0.359	0.227	0.224	0.241	0.24	0.203	0.203	0.214	0.207	0.195	0.2	0.201	0.2	0.196	0.19	0.198	0.193	0.194	0.191	0.195	0.194	0.185	0.186	0.181	0.181	0.174	0.17	0.174	0.17
11	1.093	1.102	1.073	1.1	0.551	0.544	0.549	0.549	0.363	0.378	0.379	0.378	0.231	0.228	0.245	0.245	0.205	0.205	0.216	0.209	0.196	0.201	0.202	0.202	0.197	0.191	0.199	0.194	0.195	0.191	0.196	0.194	0.185	0.186	0.182	0.181	0.174	0.171	0.174	0.17
11.5	1.126	1.134	1.108	1.135	0.584	0.574	0.581	0.582	0.382	0.396	0.397	0.396	0.235	0.232	0.25	0.249	0.207	0.207	0.218	0.21	0.197	0.202	0.203	0.202	0.197	0.191	0.2	0.195	0.195	0.192	0.196	0.195	0.185	0.186	0.182	0.181	0.174	0.171	0.174	0.171
12	1.152	1.159	1.135	1.16	0.615	0.605	0.612	0.611	0.401	0.415	0.416	0.416	0.24	0.236	0.255	0.254	0.209	0.209	0.22	0.212	0.198	0.203	0.204	0.204	0.198	0.192	0.2	0.195	0.196	0.192	0.197	0.195	0.186	0.187	0.183	0.182	0.175	0.171	0.175	0.171
12.5	1.17	1.177	1.154	1.179	0.644	0.635	0.641	0.643	0.42	0.434	0.435	0.435	0.244	0.24	0.26	0.258	0.211	0.211	0.222	0.214	0.199	0.204	0.205	0.205	0.199	0.192	0.201	0.196	0.196	0.193	0.197	0.195	0.186	0.187	0.183	0.182	0.175	0.171	0.175	0.171
13	1.186	1.194	1.171	1.196	0.673	0.665	0.671	0.672	0.44	0.455	0.455	0.456	0.249	0.245	0.265	0.264	0.213	0.212	0.224	0.216	0.2	0.205	0.206	0.206	0.199	0.193	0.202	0.197	0.197	0.193	0.198	0.196	0.187	0.188	0.183	0.183	0.175	0.171	0.175	0.171
13.5	1.2	1.207	1.185	1.21	0.704	0.693	0.7	0.701	0.46	0.475	0.475	0.476	0.254	0.25	0.27	0.269	0.215	0.214	0.226	0.218	0.201	0.206	0.208	0.207	0.2	0.193	0.202	0.197	0.197	0.194	0.199	0.197	0.187	0.188	0.183	0.183	0.175	0.171	0.175	0.171
14	1.209	1.215	1.196	1.22	0.73	0.722	0.726	0.728	0.48	0.494	0.494	0.496	0.259	0.255	0.275	0.274	0.217	0.216	0.228	0.22	0.202	0.207	0.209	0.208	0.2	0.194	0.203	0.198	0.198	0.194	0.199	0.197	0.187	0.188	0.184	0.183	0.175	0.172	0.175	0.171
14.5	1.214	1.221	1.202	1.224	0.757	0.749	0.753	0.754	0.499	0.514	0.513	0.517	0.264	0.259	0.281	0.28	0.219	0.218	0.231	0.223	0.203	0.208	0.21	0.209	0.201	0.195	0.203	0.198	0.198	0.194	0.199	0.197	0.187	0.188	0.184	0.183	0.175	0.172	0.176	0.171
15	1.218	1.225	1.206	1.228	0.782	0.773	0.778	0.78	0.519	0.533	0.533	0.537	0.269	0.265	0.286	0.285	0.222	0.22	0.232	0.225	0.204	0.209	0.211	0.21	0.201	0.195	0.204	0.199	0.198	0.195	0.199	0.198	0.188	0.189	0.184	0.184	0.176	0.172	0.176	0.172
15.5	1.221	1.228	1.208	1.231	0.807	0.796	0.802	0.804	0.539	0.552	0.551	0.556	0.274	0.27	0.292	0.291	0.224	0.222	0.235	0.227	0.205	0.211	0.212	0.211	0.202	0.196	0.204	0.2	0.199	0.195	0.2	0.198	0.188	0.189	0.184	0.184	0.175	0.172	0.176	0.172
16	1.222	1.229	1.21	1.233	0.83	0.821	0.825	0.827	0.557	0.57	0.569	0.576	0.279	0.275	0.298	0.297	0.226	0.225	0.237	0.229	0.207	0.212	0.214	0.213	0.202	0.196	0.205	0.2	0.199	0.195	0.201	0.199	0.188	0.189	0.185	0.184	0.176	0.172	0.176	0.172
16.5	1.223	1.23	1.211	1.234	0.851	0.841	0.846	0.848	0.576	0.587	0.587	0.595	0.285	0.28	0.303	0.303	0.228	0.227	0.239	0.232	0.208	0.213	0.215	0.214	0.203	0.196	0.206	0.201	0.2	0.196	0.201	0.199	0.189	0.189	0.185	0.184	0.176	0.172	0.176	0.172
17	1.226	1.232	1.212	1.237	0.87	0.861	0.866	0.867	0.592	0.604	0.604	0.614	0.29	0.285	0.309	0.309	0.231	0.229	0.241	0.234	0.209	0.215	0.216	0.215	0.203	0.197	0.206	0.201	0.2	0.196	0.202	0.2	0.189	0.19	0.185	0.185	0.176	0.172	0.176	0.172
17.5	1.226	1.232	1.213	1.236	0.885	0.879	0.883	0.885	0.609	0.62	0.62	0.63	0.296	0.291	0.315	0.315	0.233	0.231	0.244	0.236	0.21	0.216	0.218	0.216	0.204	0.198	0.207	0.202	0.2	0.196	0.201	0.199	0.189	0.19	0.185	0.185	0.176	0.172	0.176	0.172
18	1.227	1.234	1.214	1.238	0.903	0.896	0.9	0.902	0.626	0.637	0.635	0.646	0.302	0.296	0.321	0.321	0.235	0.233	0.246	0.238	0.211	0.217	0.219	0.218	0.205	0.198	0.207	0.202	0.201	0.196	0.202	0.2	0.189	0.19	0.186	0.185	0.176	0.172	0.176	0.172
18.5	1.229	1.234	1.214	1.239	0.919	0.913	0.914	0.916	0.64	0.651	0.651	0.662	0.307	0.301	0.327	0.327	0.238	0.235	0.248	0.241	0.213	0.218	0.22	0.219	0.205	0.199	0.208	0.203	0.201	0.197	0.202	0.2	0.189	0.19	0.186	0.185	0.176	0.172	0.176	0.172
19	1.229	1.235	1.216	1.24	0.934	0.925	0.928	0.93	0.655	0.665	0.665	0.677	0.313	0.307	0.333	0.333	0.24	0.238	0.251	0.243	0.214	0.22	0.221	0.221	0.206	0.199	0.209	0.204	0.201	0.197	0.203	0.201	0.19	0.191	0.186	0.186	0.176	0.172	0.176	0.172
19.5	1.23	1.237	1.217	1.24	0.947	0.937	0.94	0.944	0.669	0.679	0.679	0.693	0.319	0.312	0.338	0.339	0.243	0.24	0.253	0.245	0.215	0.221	0.223	0.222	0.206	0.2	0.209	0.204	0.202	0.197	0.203	0.201	0.19	0.191	0.186	0.186	0.176	0.172	0.176	0.172
20	1.231	1.238	1.217	1.24	0.956	0.948	0.953	0.955	0.682	0.691	0.691	0.705	0.324	0.317	0.344	0.345	0.245	0.242	0.255	0.248	0.217	0.223	0.224	0.223	0.207	0.201	0.209	0.205	0.202	0.198	0.203	0.202	0.19	0.191	0.187	0.186	0.176	0.173	0.177	0.172
20.5	1.232	1.239	1.218	1.241	0.965	0.957	0.961	0.965	0.695	0.703	0.703	0.717	0.329	0.322	0.349	0.351	0.247	0.244	0.258	0.25	0.218	0.224	0.226	0.225	0.208	0.201	0.21	0.206	0.203	0.198	0.204	0.202	0.19	0.191	0.187	0.186	0.176	0.173	0.177	0.172
21	1.232	1.24	1.218	1.242	0.973	0.966	0.97	0.972	0.706	0.714	0.713	0.728	0.335	0.327	0.354	0.357	0.25	0.247	0.26	0.253	0.219	0.225	0.227	0.226	0.208	0.202	0.21	0.206	0.204	0.199	0.204	0.202	0.191	0.192	0.187	0.187	0.176	0.173	0.177	0.172
21.5	1.234	1.24	1.219	1.242	0.979	0.972	0.977	0.978	0.717	0.726	0.724	0.74	0.34	0.332	0.36	0.363	0.252	0.249	0.263	0.255	0.221	0.226	0.228	0.228	0.209	0.202	0.211	0.207	0.204	0.199	0.204	0.203	0.191	0.192	0.187	0.187	0.177	0.173	0.177	0.173
22	1.234	1.242	1.22	1.244	0.984	0.977	0.982	0.982	0.727	0.736	0.733	0.751	0.345	0.337	0.365	0.369	0.254	0.251	0.265	0.257	0.222	0.227	0.23	0.229	0.21	0.203	0.212	0.207	0.204	0.199	0.205	0.203	0.191	0.192	0.188	0.187	0.177	0.173	0.177	0.173
22.5	1.235	1.243	1.221	1.245	0.988	0.98	0.985	0.985	0.737	0.743	0.742	0.76	0.351	0.342	0.37	0.375	0.257	0.253	0.267	0.26	0.223	0.229	0.231	0.231	0.21	0.203	0.212	0.208	0.205	0.2	0.206	0.204	0.191	0.192	0.188	0.187	0.177	0.173	0.177	0.173
23	1.236	1.243	1.221	1.246	0.99	0.983	0.987	0.987	0.747	0.752	0.751	0.768	0.355	0.345	0.376	0.381	0.259	0.256	0.269	0.262	0.224	0.23	0.232	0.232	0.211	0.204	0.213	0.209	0.204	0.201	0.206	0.204	0.192	0.192	0.188	0.188	0.177	0.173	0.177	0.173
23.5	1.237	1.244	1.222	1.246	0.99	0.984	0.988	0.988	0.755	0.761	0.76	0.777	0.36	0.35	0.382	0.387	0.261	0.257	0.271	0.264	0.226	0.231	0.233	0.233	0.211	0.204	0.213	0.209	0.205	0.201	0.206	0.204	0.192	0.192	0.188	0.188	0.177	0.173	0.177	0.173
24	1.237	1.246	1.223	1.247	0.99	0.984	0.988	0.988	0.762	0.769	0.768	0.784	0.366	0.355	0.387	0.392	0.263	0.259	0.274	0.266	0.227	0.233	0.234	0.235	0.212	0.205	0.214	0.21	0.207	0.201	0.207	0.205	0.192	0.193	0.189	0.188	0.177	0.173	0.177	0.173
24.5	1.238	1.246	1.223	1.248	0.99	0.983	0.987	0.988	0.77	0.776	0.773	0.792	0.37	0.36	0.392	0.397	0.266	0.262	0.276	0.269	0.228	0.234	0.236	0.236	0.212	0.206	0.214	0.21	0.207	0.204	0.207	0.205	0.192	0.193	0.189	0.188	0.177	0.173	0.177	0.173
25	1.239	1.247	1.224	1.248	0.99	0.982	0.987	0.987	0.777	0.785	0.78	0.799	0.375	0.364	0.397	0.402	0.268	0.264	0.278	0.271	0.23	0.235	0.237	0.237	0.213	0.206	0.215	0.211	0.208	0.203	0.207	0.206	0.192	0.193	0.189	0.188	0.177	0.173	0.177	0.173
25.5	1.24	1.247	1.225	1.249	0.989	0.982	0.987	0.986	0.783	0.791	0.785	0.805	0.38	0.368	0.402	0.407	0.27	0.265	0.28	0.273	0.23	0.236	0.238	0.238	0.214	0.207	0.215	0.211	0.207	0.202	0.207	0.206	0.193	0.193	0.189	0.188	0.177	0.173	0.177	0.173
26	1.241	1.249	1.226	1.25	0.989	0.983	0.986	0.986	0.79	0.796	0.793	0.811	0.384	0.372	0.406	0.412	0.272	0.267	0.282	0.275	0.232	0.237	0.239	0.239	0.214	0.207	0.216	0.212	0.208	0.203	0.208	0.206	0.193	0.194	0.189	0.189	0.177	0.173	0.177	0.173
26.5	1.242	1.25	1.227	1.252	0.988	0.982	0.986	0.985	0.796	0.801	0.8	0.818	0.388	0.376	0.41	0.416	0.274	0.269	0.283	0.277	0.232	0.238	0.24	0.241	0.214	0.207	0.216	0.212	0.207	0.203	0.208	0.207	0.193	0.194	0.189	0.189	0.177	0.173	0.177	0.173
27	1.242	1.252	1.229	1.252	0.988	0.982	0.986	0.985	0.801	0.806	0.805	0.825	0.392	0.38	0.413	0.421	0.276	0.271	0.285	0.279	0.234	0.239	0.241	0.242	0.215	0.208	0.217	0.213	0.208	0.203	0.209	0.208	0.193	0.194	0.189	0.189	0.177	0.173	0.177	0.173
27.5	1.244	1.253	1.23	1.254	0.987	0.982	0.985	0.985	0.807	0.812	0.811	0.829	0.396	0.384	0.417	0.425	0.278	0.272	0.287	0.281	0.235	0.24	0.242	0.243	0.216	0.208	0.217	0.213	0.208	0.203	0.209	0.208	0.193	0.194	0.19	0.189	0.177	0.173	0.177	0.173
28	1.246	1.255	1.232	1.255	0.988	0.981	0.985	0.984	0.81	0.817	0.816	0.833	0.4	0.388	0.422	0.429	0.28	0.274	0.289	0.283	0.236	0.241	0.244	0.244	0.216	0.209	0.218	0.214	0.208	0.203	0.209	0.208	0.194	0.194	0.19	0.189	0.177	0.173	0.178	0.173
28.5	1.247	1.256	1.233	1.257	0.988	0.981	0.985	0.985	0.815	0.821	0.821	0.839	0.404	0.391	0.426	0.434	0.281	0.276	0.291	0.285	0.237	0.242	0.245	0.245	0.217	0.209	0.218	0.214	0.208	0.204	0.21	0.208	0.194	0.195	0.19	0.19	0.177	0.173	0.177	0.173
29	1.249	1.257	1.235	1.258	0.988	0.981	0.985	0.985	0.819	0.826	0.825	0.843	0.408	0.394	0.429	0.438	0.283	0.277	0.293	0.287	0.238	0.243	0.246	0.246	0.217	0.21	0.219	0.215	0.209	0.204	0.21	0.209	0.194	0.195	0.19	0.19	0.177	0.173	0.178	0.173
29.5	1.25	1.259	1.236	1.26	0.988	0.981	0.985	0.984	0.823	0.828	0.828	0.847	0.412	0.397	0.433	0.441	0.285	0.279	0.294	0.289	0.239	0.244	0.246	0.248	0.218	0.21	0.219	0.215	0.209	0.204	0.21	0.209	0.194	0.195	0.19	0.19	0.177	0.173	0.177	0.173
30	1.252	1.261	1.238	1.261	0.988	0.981	0.986	0.985	0.827	0.833	0.832	0.851	0.415	0.4	0.437	0.445	0.287	0.28	0.296	0.29	0.24	0.245	0.248	0.248	0.218	0.21	0.22	0.216	0.209	0.205	0.211	0.209	0.194	0.195	0.19	0.19	0.177	0.173	0.178	0.173
30.5	1.254	1.263	1.24	1.263	0.988	0.981	0.986	0.986	0.831	0.836	0.836	0.854	0.419	0.404	0.44	0.449	0.288	0.282	0.298	0.292	0.241	0.245	0.248	0.249	0.218	0.21	0.22	0.216	0.209	0.205	0.211	0.209	0.194	0.195	0.191	0.19	0.177	0.173	0.178	0.173
31	1.255	1.264	1.242	1.265	0.99	0.982	0.987	0.986	0.834	0.838	0.84	0.857	0.422	0.406	0.444	0.452	0.29	0.283	0.299	0.294	0.242	0.246	0.249	0.25	0.219	0.211	0.22	0.217	0.21	0.205	0.211	0.209	0.194	0.195	0.191	0.19	0.177	0.174	0.178	0.173
31.5	1.258	1.267	1.244	1.266	0.99	0.983	0.988	0.987	0.836	0.842	0.843	0.86	0.425	0.409	0.446	0.455	0.291	0.284	0.301	0.295	0.242	0.247	0.25	0.252	0.219	0.211	0.221	0.217	0.21	0.206	0.211	0.21	0.195	0.195	0.191	0.19	0.177	0.173	0.178	0.173
32	1.259	1.269	1.246	1.268	0.99	0.984	0.988	0.989	0.839	0.845	0.848	0.863	0.428	0.411	0.449	0.459	0.293	0.286	0.302	0.297	0.244	0.249	0.251	0.253	0.22	0.212	0.221	0.217	0.21	0.206	0.212	0.21	0.195	0.196	0.191	0.191	0.178	0.174	0.178	0.173
32.5	1.262	1.271	1.248	1.27	0.992	0.985	0.99	0.989	0.843	0.848	0.85	0.867	0.43	0.414	0.452	0.461	0.294	0.287	0.304	0.298	0.245	0.249	0.252	0.254	0.22	0.212	0.221	0.218	0.211	0.206	0.212	0.21	0.195	0.196	0.191	0.191	0.178	0.174	0.178	0.173
33	1.264	1.273	1.249	1.272	0.993	0.985	0.99	0.99	0.846	0.851	0.853	0.869	0.433	0.417	0.455	0.464	0.296	0.288	0.305	0.3	0.245	0.25	0.252	0.254	0.22	0.212	0.222	0.218	0.211	0.206	0.212	0.21	0.195	0.196	0.191	0.191	0.178	0.174	0.178	0.173
33.5	1.265	1.275	1.251	1.274	0.994	0.987	0.992	0.991	0.849	0.852	0.855	0.87	0.435	0.419	0.457	0.467	0.297	0.29	0.306	0.301	0.246	0.25	0.253	0.255	0.221	0.212	0.222	0.218	0.211	0.206	0.212	0.211	0.195	0.196	0.191	0.191	0.177	0.173	0.178	0.173
34	1.267	1.277	1.253	1.276	0.996	0.988	0.992	0.992	0.85	0.855	0.857	0.872	0.438	0.421	0.46	0.47	0.298	0.291	0.307	0.303	0.246	0.251	0.254	0.256	0.221	0.213	0.222	0.219	0.211	0.206	0.212	0.211	0.195	0.196	0.191	0.191	0.178	0.173	0.178	0.173
34.5	1.269	1.279	1.255	1.278	0.996	0.989	0.993	0.994	0.853	0.857	0.86	0.874	0.44	0.424	0.461	0.473	0.3	0.292	0.308	0.304	0.247	0.252	0.254	0.256	0.221	0.213	0.223	0.219	0.211	0.207	0.212	0.211	0.195	0.196	0.191	0.191	0.177	0.173	0.178	0.173
35	1.271	1.28	1.257	1.279	0.998	0.99	0.994	0.994	0.853	0.86	0.862	0.876	0.443	0.426	0.464	0.475	0.301	0.293	0.309	0.305	0.248	0.252	0.255	0.257	0.222	0.214	0.223	0.219	0.211	0.207	0.213	0.211	0.195	0.197	0.192	0.191	0.177	0.174	0.178	0.173
35.5	1.273	1.282	1.259	1.28	0.998	0.991	0.996	0.995	0.856	0.861	0.864	0.879	0.445	0.428	0.466	0.478	0.302	0.294	0.311	0.306	0.249	0.253	0.255	0.258	0.222	0.213	0.223	0.22	0.212	0.207	0.213	0.211	0.196	0.197	0.192	0.191	0.177	0.173	0.178	0.173
36	1.274	1.284	1.261	1.282	0.999	0.992	0.996	0.996	0.857	0.862	0.865	0.879	0.447	0.429	0.469	0.479	0.303	0.296	0.312	0.307	0.249	0.254	0.256	0.259	0.222	0.214	0.223	0.22	0.212	0.207	0.213	0.211	0.196	0.197	0.192	0.191	0.177	0.173	0.178	0.173
36.5	1.276	1.286	1.262	1.284	1	0.993	0.997	0.997	0.858	0.864	0.866	0.881	0.449	0.432	0.47	0.482	0.304	0.296	0.313	0.309	0.25	0.254	0.257	0.26	0.223	0.214	0.224	0.22	0.212	0.207	0.213	0.212	0.196	0.197	0.192	0.191	0.178	0.174	0.178	0.173
37	1.278	1.288	1.264	1.286	1	0.993	0.998	0.998	0.859	0.866	0.867	0.881	0.451	0.433	0.471	0.484	0.305	0.297	0.314	0.31	0.25	0.254	0.257	0.26	0.223	0.214	0.224	0.22	0.212	0.207	0.213	0.212	0.196	0.197	0.192	0.191	0.177	0.173	0.177	0.173
37.5	1.279	1.289	1.266	1.287	1.001	0.994	0.999	0.998	0.859	0.866	0.869	0.883	0.453	0.435	0.474	0.485	0.306	0.298	0.315	0.311	0.251	0.255	0.257	0.26	0.223	0.214	0.224	0.221	0.212	0.208	0.213	0.212	0.196	0.197	0.192	0.192	0.178	0.173	0.178	0.173
38	1.28	1.291	1.267	1.288	1.002	0.995	1	0.999	0.859	0.867	0.87	0.882	0.454	0.436	0.475	0.487	0.307	0.298	0.316	0.312	0.251	0.255	0.258	0.261	0.223	0.215	0.225	0.221	0.212	0.208	0.213	0.212	0.196	0.197	0.192	0.192	0.177	0.173	0.178	0.173
38.5	1.282	1.293	1.268	1.29	1.002	0.995	1	1	0.859	0.868	0.871	0.883	0.455	0.437	0.477	0.489	0.309	0.299	0.317	0.313	0.252	0.256	0.259	0.261	0.224	0.215	0.224	0.221	0.212	0.208	0.214	0.212	0.196	0.197	0.192	0.192	0.178	0.173	0.178	0.173
39	1.283	1.294	1.27	1.291	1.002	0.996	1.001	1.001	0.859	0.867	0.873	0.883	0.457	0.439	0.479	0.491	0.309	0.3	0.317	0.313	0.253	0.257	0.259	0.262	0.224	0.215	0.225	0.221	0.213	0.208	0.214	0.213	0.196	0.197	0.192	0.192	0.178	0.173	0.178	0.173
39.5	1.283	1.295	1.271	1.293	1.003	0.997	1.001	1.002	0.858	0.867	0.872	0.882	0.458	0.44	0.479	0.492	0.31	0.3	0.318	0.314	0.253	0.257	0.26	0.262	0.224	0.215	0.225	0.221	0.213	0.208	0.214	0.213	0.196	0.197	0.192	0.192	0.177	0.173	0.177	0.173
40	1.285	1.296	1.272	1.294	1.003	0.998	1.002	1.002	0.858	0.867	0.872	0.881	0.459	0.441	0.482	0.494	0.311	0.301	0.319	0.315	0.254	0.258	0.26	0.263	0.224	0.215	0.225	0.222	0.213	0.208	0.214	0.213	0.196	0.197	0.192	0.192	0.177	0.173	0.178	0.173
40.5	1.286	1.297	1.274	1.295	1.004	0.998	1.003	1.002	0.857	0.867	0.871	0.881	0.462	0.443	0.483	0.495	0.312	0.302	0.32	0.316	0.254	0.258	0.26	0.263	0.224	0.215	0.225	0.222	0.213	0.208	0.214	0.213	0.196	0.197	0.192	0.192	0.177	0.173	0.178	0.173
41	1.287	1.299	1.275	1.296	1.004	0.998	1.003	1.003	0.857	0.866	0.87	0.88	0.462	0.443	0.484	0.497	0.313	0.303	0.32	0.317	0.254	0.258	0.261	0.264	0.224	0.215	0.225	0.222	0.213	0.208	0.214	0.213	0.196	0.197	0.192	0.192	0.177	0.173	0.178	0.173
41.5	1.288	1.3	1.276	1.297	1.005	0.999	1.004	1.004	0.856	0.866	0.87	0.879	0.464	0.444	0.485	0.498	0.314	0.303	0.321	0.317	0.255	0.259	0.261	0.264	0.225	0.216	0.226	0.222	0.213	0.208	0.214	0.213	0.196	0.197	0.192	0.192	0.177	0.173	0.178	0.173
42	1.289	1.3	1.277	1.298	1.006	0.999	1.004	1.004	0.855	0.865	0.868	0.878	0.465	0.445	0.486	0.499	0.314	0.304	0.322	0.318	0.255	0.259	0.262	0.265	0.225	0.216	0.225	0.222	0.213	0.208	0.214	0.213	0.197	0.197	0.192	0.192	0.177	0.173	0.178	0.173
42.5	1.29	1.301	1.279	1.299	1.006	1	1.004	1.005	0.855	0.865	0.868	0.877	0.465	0.446	0.488	0.5	0.315	0.304	0.322	0.319	0.256	0.259	0.262	0.265	0.225	0.216	0.226	0.222	0.214	0.208	0.214	0.213	0.196	0.197	0.192	0.192	0.177	0.173	0.178	0.173
43	1.29	1.302	1.28	1.3	1.007	1.001	1.005	1.005	0.854	0.864	0.867	0.876	0.467	0.447	0.489	0.502	0.316	0.305	0.323	0.319	0.256	0.26	0.262	0.265	0.225	0.216	0.226	0.223	0.213	0.209	0.214	0.213	0.196	0.197	0.192	0.192	0.177	0.173	0.177	0.173
43.5	1.292	1.304	1.28	1.3	1.007	1.002	1.006	1.005	0.854	0.864	0.867	0.876	0.467	0.448	0.489	0.502	0.317	0.305	0.324	0.32	0.256	0.259	0.263	0.265	0.225	0.216	0.226	0.223	0.213	0.209	0.214	0.213	0.196	0.197	0.192	0.192	0.177	0.173	0.177	0.173
44	1.293	1.304	1.281	1.302	1.008	1.002	1.006	1.006	0.853	0.863	0.865	0.876	0.468	0.449	0.49	0.503	0.317	0.306	0.324	0.321	0.256	0.26	0.263	0.266	0.226	0.216	0.226	0.223	0.214	0.209	0.215	0.213	0.196	0.197	0.193	0.192	0.177	0.173	0.178	0.173
44.5	1.293	1.305	1.282	1.302	1.009	1.002	1.007	1.006	0.852	0.862	0.864	0.875	0.469	0.449	0.491	0.504	0.318	0.307	0.324	0.321	0.257	0.26	0.263	0.266	0.225	0.217	0.226	0.223	0.214	0.209	0.214	0.213	0.196	0.197	0.192	0.192	0.177	0.173	0.177	0.173
45	1.294	1.306	1.282	1.302	1.008	1.002	1.007	1.006	0.851	0.861	0.864	0.874	0.47	0.45	0.492	0.504	0.318	0.307	0.325	0.322	0.257	0.26	0.263	0.267	0.225	0.217	0.226	0.223	0.214	0.208	0.214	0.213	0.196	0.197	0.192	0.192	0.177	0.173	0.177	0.173
45.5	1.295	1.306	1.282	1.304	1.009	1.003	1.008	1.007	0.851	0.861	0.864	0.874	0.47	0.451	0.492	0.506	0.319	0.307	0.325	0.322	0.257	0.261	0.264	0.267	0.226	0.217	0.226	0.223	0.214	0.209	0.214	0.213	0.196	0.197	0.192	0.192	0.177	0.173	0.177	0.173
46	1.296	1.307	1.284	1.304	1.01	1.003	1.008	1.007	0.85	0.86	0.864	0.874	0.471	0.451	0.493	0.506	0.319	0.308	0.326	0.322	0.257	0.261	0.264	0.267	0.226	0.217	0.226	0.223	0.213	0.209	0.214	0.213	0.196	0.197	0.192	0.192	0.177	0.173	0.177	0.173
46.5	1.296	1.307	1.284	1.305	1.01	1.004	1.008	1.008	0.849	0.859	0.863	0.873	0.471	0.452	0.493	0.507	0.319	0.308	0.326	0.323	0.257	0.261	0.264	0.267	0.226	0.217	0.226	0.223	0.214	0.209	0.215	0.213	0.196	0.197	0.192	0.192	0.177	0.173	0.177	0.173
47	1.297	1.308	1.285	1.306	1.01	1.004	1.009	1.008	0.849	0.859	0.862	0.873	0.472	0.453	0.493	0.508	0.32	0.308	0.327	0.323	0.258	0.261	0.264	0.268	0.226	0.217	0.226	0.223	0.214	0.209	0.214	0.213	0.196	0.197	0.192	0.192	0.177	0.173	0.177	0.173
47.5	1.297	1.308	1.286	1.305	1.01	1.004	1.009	1.009	0.848	0.858	0.862	0.873	0.473	0.453	0.494	0.508	0.32	0.309	0.327	0.324	0.258	0.262	0.264	0.268	0.226	0.217	0.226	0.223	0.214	0.209	0.214	0.213	0.196	0.197	0.192	0.192	0.177	0.173	0.177	0.173
48	1.297	1.309	1.286	1.306	1.011	1.004	1.01	1.008	0.848	0.858	0.862	0.872	0.473	0.454	0.494	0.509	0.32	0.309	0.327	0.324	0.258	0.262	0.264	0.268	0.226	0.217	0.227	0.223	0.213	0.208	0.214	0.213	0.196	0.197	0.192	0.192	0.177	0.173	0.177	0.173

## Sheet: Figure 2C, Table S4 & Figure S3
Cd concentration	0 μM																								100 μM
Plasmid	pRS416			BMH1			CAD1			CRS5			CUP1			NRG1			PPH21			QCR6			pRS416			BMH1			CAD1			CRS5			CUP1			NRG1			PPH21			QCR6
Time (h)	replica1	replica2	replica3	replica1	replica2	replica3	replica1	replica2	replica3	replica1	replica2	replica3	replica1	replica2	replica3	replica1	replica2	replica3	replica1	replica2	replica3	replica1	replica2	replica3	replica1	replica2	replica3	replica1	replica2	replica3	replica1	replica2	replica3	replica1	replica2	replica3	replica1	replica2	replica3	replica1	replica2	replica3	replica1	replica2	replica3	replica1	replica2	replica3
0	0.194	0.193	0.192	0.189	0.189	0.19	0.187	0.191	0.195	0.2	0.195	0.19	0.189	0.187	0.187	0.188	0.186	0.19	0.192	0.187	0.19	0.19	0.19	0.192	0.195	0.19	0.196	0.189	0.195	0.194	0.187	0.188	0.188	0.193	0.194	0.189	0.188	0.186	0.185	0.191	0.189	0.188	0.184	0.188	0.182	0.188	0.187	0.188
0.5	0.204	0.206	0.204	0.201	0.202	0.202	0.199	0.204	0.206	0.21	0.207	0.204	0.203	0.2	0.2	0.203	0.202	0.206	0.201	0.196	0.201	0.205	0.203	0.207	0.209	0.207	0.212	0.202	0.208	0.207	0.201	0.201	0.202	0.206	0.21	0.204	0.204	0.2	0.199	0.208	0.205	0.205	0.193	0.196	0.195	0.204	0.205	0.204
1	0.214	0.217	0.216	0.212	0.213	0.214	0.21	0.215	0.218	0.221	0.219	0.217	0.214	0.212	0.21	0.217	0.216	0.222	0.21	0.203	0.208	0.22	0.216	0.221	0.225	0.222	0.226	0.216	0.22	0.221	0.214	0.214	0.216	0.217	0.223	0.217	0.217	0.213	0.212	0.222	0.22	0.22	0.203	0.205	0.205	0.22	0.221	0.219
1.5	0.228	0.23	0.229	0.227	0.225	0.227	0.222	0.228	0.231	0.234	0.232	0.229	0.229	0.225	0.223	0.227	0.228	0.235	0.219	0.212	0.219	0.234	0.23	0.235	0.24	0.238	0.242	0.231	0.235	0.236	0.23	0.229	0.231	0.233	0.239	0.232	0.233	0.228	0.227	0.236	0.234	0.233	0.212	0.216	0.215	0.237	0.238	0.234
2	0.242	0.245	0.242	0.241	0.239	0.242	0.237	0.243	0.245	0.248	0.247	0.242	0.243	0.24	0.239	0.243	0.241	0.248	0.23	0.222	0.228	0.25	0.246	0.251	0.253	0.251	0.256	0.244	0.248	0.249	0.243	0.242	0.244	0.249	0.256	0.247	0.248	0.243	0.241	0.25	0.247	0.247	0.223	0.226	0.226	0.252	0.253	0.249
2.5	0.261	0.264	0.262	0.257	0.256	0.26	0.256	0.261	0.264	0.269	0.267	0.263	0.263	0.259	0.259	0.257	0.257	0.264	0.246	0.238	0.243	0.27	0.265	0.272	0.264	0.263	0.267	0.256	0.26	0.261	0.256	0.254	0.256	0.265	0.271	0.263	0.263	0.258	0.257	0.261	0.259	0.26	0.234	0.236	0.238	0.265	0.266	0.261
3	0.287	0.289	0.288	0.279	0.278	0.282	0.278	0.284	0.289	0.293	0.293	0.288	0.287	0.282	0.283	0.28	0.279	0.287	0.268	0.259	0.264	0.297	0.293	0.298	0.273	0.273	0.277	0.265	0.27	0.27	0.266	0.264	0.267	0.279	0.285	0.279	0.279	0.272	0.27	0.275	0.271	0.272	0.243	0.245	0.247	0.274	0.275	0.271
3.5	0.317	0.32	0.319	0.306	0.305	0.311	0.306	0.313	0.319	0.325	0.325	0.319	0.317	0.313	0.313	0.305	0.306	0.315	0.294	0.282	0.29	0.33	0.327	0.33	0.28	0.279	0.283	0.273	0.277	0.278	0.274	0.271	0.277	0.292	0.299	0.292	0.29	0.284	0.283	0.284	0.282	0.282	0.251	0.253	0.256	0.282	0.283	0.278
4	0.355	0.359	0.357	0.34	0.34	0.346	0.341	0.348	0.354	0.363	0.363	0.358	0.354	0.349	0.351	0.34	0.341	0.351	0.327	0.314	0.323	0.37	0.366	0.373	0.286	0.283	0.291	0.28	0.283	0.284	0.284	0.281	0.287	0.304	0.311	0.305	0.3	0.295	0.292	0.3	0.292	0.295	0.257	0.26	0.263	0.288	0.29	0.286
4.5	0.402	0.405	0.404	0.383	0.382	0.39	0.383	0.39	0.398	0.41	0.411	0.403	0.401	0.395	0.397	0.383	0.384	0.393	0.367	0.351	0.363	0.419	0.415	0.424	0.291	0.288	0.296	0.285	0.291	0.291	0.296	0.291	0.298	0.315	0.323	0.316	0.309	0.303	0.301	0.311	0.303	0.306	0.264	0.266	0.268	0.293	0.296	0.29
5	0.457	0.462	0.459	0.434	0.432	0.443	0.434	0.441	0.45	0.466	0.467	0.459	0.457	0.448	0.452	0.434	0.434	0.444	0.416	0.397	0.41	0.476	0.474	0.481	0.296	0.295	0.301	0.292	0.297	0.297	0.311	0.306	0.314	0.325	0.334	0.325	0.319	0.311	0.311	0.323	0.316	0.319	0.269	0.272	0.275	0.299	0.3	0.295
5.5	0.521	0.527	0.526	0.496	0.494	0.508	0.495	0.502	0.513	0.529	0.534	0.525	0.521	0.514	0.516	0.494	0.494	0.506	0.47	0.449	0.465	0.545	0.541	0.551	0.302	0.301	0.308	0.299	0.305	0.305	0.329	0.322	0.331	0.334	0.343	0.335	0.328	0.322	0.32	0.335	0.327	0.331	0.276	0.279	0.282	0.304	0.307	0.301
6	0.596	0.602	0.599	0.566	0.564	0.58	0.564	0.574	0.585	0.605	0.608	0.599	0.595	0.586	0.59	0.561	0.56	0.574	0.533	0.51	0.528	0.624	0.619	0.628	0.308	0.306	0.314	0.307	0.313	0.313	0.348	0.343	0.352	0.344	0.352	0.346	0.337	0.33	0.329	0.346	0.339	0.344	0.283	0.286	0.29	0.31	0.313	0.308
6.5	0.684	0.688	0.686	0.648	0.647	0.665	0.646	0.654	0.667	0.69	0.697	0.688	0.682	0.673	0.681	0.635	0.632	0.649	0.604	0.579	0.598	0.712	0.711	0.72	0.314	0.313	0.32	0.317	0.323	0.323	0.37	0.363	0.376	0.354	0.364	0.357	0.346	0.34	0.338	0.357	0.351	0.357	0.291	0.294	0.298	0.317	0.319	0.314
7	0.766	0.772	0.768	0.738	0.737	0.753	0.734	0.74	0.753	0.777	0.783	0.773	0.77	0.761	0.767	0.714	0.713	0.73	0.685	0.658	0.679	0.798	0.797	0.803	0.32	0.319	0.327	0.327	0.332	0.333	0.396	0.39	0.403	0.364	0.376	0.368	0.356	0.35	0.348	0.371	0.364	0.37	0.299	0.302	0.308	0.323	0.327	0.321
7.5	0.852	0.856	0.855	0.825	0.825	0.844	0.819	0.825	0.838	0.863	0.872	0.86	0.856	0.847	0.854	0.794	0.794	0.809	0.763	0.733	0.76	0.884	0.885	0.894	0.327	0.325	0.333	0.337	0.344	0.344	0.424	0.42	0.434	0.377	0.388	0.381	0.366	0.36	0.358	0.384	0.377	0.384	0.308	0.312	0.318	0.33	0.333	0.328
8	0.936	0.944	0.941	0.914	0.917	0.936	0.907	0.915	0.924	0.949	0.96	0.948	0.944	0.935	0.943	0.877	0.879	0.896	0.843	0.812	0.839	0.975	0.976	0.983	0.334	0.332	0.34	0.348	0.355	0.355	0.458	0.453	0.469	0.389	0.4	0.394	0.376	0.372	0.37	0.396	0.39	0.398	0.318	0.322	0.327	0.336	0.34	0.335
8.5	1.024	1.032	1.028	1.008	1.009	1.03	0.996	1	1.016	1.038	1.049	1.037	1.034	1.025	1.033	0.964	0.964	0.98	0.925	0.895	0.922	1.063	1.067	1.07	0.34	0.338	0.347	0.359	0.367	0.369	0.493	0.489	0.506	0.401	0.415	0.407	0.387	0.384	0.381	0.408	0.403	0.412	0.329	0.333	0.339	0.343	0.348	0.342
9	1.107	1.116	1.113	1.094	1.099	1.123	1.085	1.085	1.102	1.122	1.133	1.124	1.123	1.114	1.122	1.042	1.046	1.059	1.01	0.977	1.009	1.15	1.154	1.156	0.347	0.345	0.353	0.372	0.379	0.383	0.53	0.528	0.547	0.415	0.43	0.422	0.4	0.397	0.394	0.421	0.417	0.426	0.34	0.344	0.352	0.351	0.355	0.35
9.5	1.187	1.194	1.193	1.182	1.185	1.208	1.169	1.17	1.185	1.203	1.215	1.204	1.202	1.199	1.206	1.117	1.123	1.134	1.092	1.061	1.092	1.231	1.236	1.236	0.354	0.352	0.36	0.384	0.393	0.397	0.571	0.57	0.591	0.428	0.443	0.437	0.412	0.411	0.407	0.436	0.431	0.441	0.353	0.357	0.366	0.358	0.364	0.358
10	1.263	1.268	1.267	1.266	1.265	1.29	1.244	1.248	1.263	1.275	1.287	1.278	1.279	1.272	1.281	1.183	1.19	1.199	1.17	1.141	1.173	1.302	1.308	1.306	0.361	0.358	0.368	0.398	0.407	0.412	0.614	0.611	0.637	0.442	0.458	0.452	0.424	0.423	0.42	0.449	0.445	0.455	0.365	0.37	0.378	0.366	0.371	0.365
10.5	1.324	1.329	1.33	1.333	1.335	1.357	1.308	1.314	1.327	1.336	1.351	1.34	1.34	1.336	1.348	1.237	1.246	1.254	1.242	1.216	1.251	1.357	1.368	1.364	0.368	0.366	0.375	0.411	0.42	0.427	0.655	0.657	0.682	0.457	0.474	0.468	0.436	0.437	0.433	0.464	0.459	0.471	0.378	0.384	0.393	0.373	0.38	0.374
11	1.372	1.377	1.377	1.384	1.388	1.412	1.364	1.368	1.38	1.381	1.399	1.389	1.39	1.388	1.397	1.283	1.29	1.298	1.3	1.28	1.309	1.402	1.411	1.411	0.376	0.374	0.384	0.424	0.434	0.444	0.699	0.703	0.728	0.472	0.488	0.485	0.449	0.452	0.447	0.478	0.474	0.487	0.392	0.399	0.408	0.382	0.388	0.383
11.5	1.405	1.413	1.413	1.423	1.429	1.452	1.404	1.405	1.417	1.417	1.433	1.422	1.423	1.423	1.431	1.318	1.325	1.328	1.347	1.327	1.354	1.434	1.442	1.444	0.384	0.382	0.393	0.438	0.45	0.46	0.742	0.746	0.772	0.488	0.502	0.5	0.462	0.466	0.461	0.491	0.491	0.503	0.407	0.414	0.425	0.391	0.398	0.393
12	1.431	1.439	1.437	1.45	1.457	1.479	1.431	1.434	1.446	1.44	1.458	1.451	1.448	1.45	1.46	1.341	1.348	1.353	1.382	1.361	1.389	1.456	1.464	1.463	0.391	0.39	0.402	0.453	0.466	0.477	0.786	0.787	0.813	0.502	0.517	0.516	0.476	0.481	0.475	0.504	0.506	0.52	0.421	0.429	0.442	0.401	0.408	0.403
12.5	1.449	1.458	1.459	1.468	1.477	1.498	1.448	1.451	1.467	1.457	1.474	1.468	1.466	1.468	1.478	1.357	1.364	1.371	1.402	1.387	1.414	1.471	1.479	1.48	0.4	0.399	0.412	0.467	0.481	0.493	0.826	0.828	0.855	0.516	0.532	0.532	0.489	0.495	0.488	0.521	0.522	0.536	0.436	0.445	0.459	0.41	0.417	0.413
13	1.462	1.472	1.473	1.48	1.49	1.513	1.46	1.464	1.478	1.47	1.489	1.485	1.478	1.482	1.494	1.367	1.374	1.38	1.417	1.4	1.429	1.481	1.492	1.493	0.408	0.407	0.421	0.482	0.497	0.51	0.864	0.868	0.895	0.533	0.548	0.548	0.503	0.51	0.503	0.536	0.538	0.551	0.452	0.461	0.476	0.419	0.427	0.423
13.5	1.475	1.485	1.486	1.494	1.503	1.527	1.473	1.476	1.49	1.484	1.502	1.497	1.491	1.496	1.507	1.371	1.381	1.385	1.431	1.416	1.446	1.491	1.504	1.504	0.415	0.415	0.43	0.497	0.513	0.526	0.9	0.905	0.932	0.547	0.564	0.565	0.515	0.526	0.517	0.55	0.553	0.566	0.47	0.477	0.494	0.429	0.437	0.433
14	1.485	1.495	1.495	1.506	1.515	1.539	1.482	1.486	1.498	1.492	1.51	1.505	1.5	1.505	1.515	1.377	1.386	1.39	1.447	1.432	1.46	1.498	1.512	1.511	0.424	0.423	0.44	0.512	0.527	0.543	0.934	0.94	0.966	0.562	0.579	0.58	0.527	0.541	0.531	0.565	0.567	0.583	0.486	0.494	0.513	0.438	0.448	0.444
14.5	1.491	1.5	1.5	1.513	1.523	1.545	1.49	1.492	1.504	1.496	1.516	1.511	1.506	1.51	1.523	1.386	1.394	1.399	1.459	1.445	1.473	1.506	1.516	1.514	0.433	0.432	0.449	0.526	0.544	0.561	0.966	0.972	0.997	0.577	0.594	0.596	0.54	0.556	0.545	0.58	0.583	0.599	0.502	0.513	0.53	0.448	0.459	0.455
15	1.494	1.503	1.502	1.52	1.526	1.551	1.492	1.496	1.508	1.497	1.518	1.511	1.508	1.512	1.525	1.399	1.406	1.409	1.465	1.451	1.477	1.508	1.519	1.518	0.44	0.441	0.458	0.54	0.558	0.578	0.992	1	1.024	0.591	0.607	0.611	0.552	0.569	0.558	0.593	0.598	0.613	0.519	0.53	0.549	0.458	0.469	0.466
15.5	1.498	1.505	1.504	1.524	1.53	1.556	1.497	1.499	1.51	1.5	1.519	1.512	1.511	1.514	1.527	1.414	1.419	1.422	1.471	1.456	1.484	1.513	1.522	1.521	0.448	0.448	0.468	0.554	0.573	0.594	1.021	1.027	1.049	0.605	0.621	0.626	0.565	0.583	0.572	0.609	0.614	0.628	0.536	0.548	0.565	0.468	0.48	0.477
16	1.5	1.508	1.507	1.529	1.536	1.559	1.5	1.502	1.514	1.503	1.521	1.513	1.515	1.516	1.528	1.431	1.432	1.436	1.474	1.46	1.486	1.516	1.526	1.523	0.458	0.457	0.477	0.567	0.587	0.609	1.046	1.05	1.075	0.619	0.635	0.641	0.576	0.597	0.585	0.623	0.628	0.643	0.551	0.566	0.581	0.479	0.49	0.488
16.5	1.503	1.51	1.509	1.535	1.54	1.563	1.505	1.506	1.517	1.507	1.521	1.516	1.518	1.518	1.53	1.447	1.448	1.451	1.478	1.463	1.49	1.523	1.53	1.528	0.465	0.466	0.486	0.581	0.601	0.625	1.067	1.072	1.096	0.632	0.648	0.655	0.588	0.611	0.596	0.635	0.64	0.657	0.567	0.583	0.598	0.487	0.501	0.498
17	1.507	1.514	1.512	1.541	1.544	1.568	1.509	1.511	1.523	1.51	1.523	1.517	1.52	1.521	1.533	1.464	1.463	1.464	1.484	1.467	1.494	1.528	1.536	1.533	0.472	0.474	0.494	0.594	0.614	0.639	1.087	1.092	1.117	0.646	0.661	0.668	0.599	0.623	0.611	0.648	0.654	0.673	0.583	0.6	0.615	0.498	0.51	0.509
17.5	1.511	1.519	1.516	1.548	1.55	1.574	1.516	1.517	1.528	1.516	1.526	1.519	1.525	1.526	1.534	1.478	1.478	1.478	1.49	1.472	1.495	1.531	1.541	1.538	0.48	0.481	0.504	0.605	0.626	0.653	1.104	1.111	1.136	0.658	0.673	0.681	0.609	0.635	0.622	0.66	0.667	0.685	0.598	0.616	0.632	0.507	0.519	0.52
18	1.517	1.523	1.52	1.554	1.555	1.579	1.522	1.522	1.535	1.52	1.526	1.518	1.53	1.531	1.535	1.493	1.491	1.491	1.494	1.477	1.501	1.54	1.547	1.544	0.487	0.489	0.512	0.615	0.638	0.666	1.121	1.127	1.151	0.67	0.686	0.695	0.619	0.647	0.633	0.672	0.679	0.698	0.612	0.631	0.649	0.517	0.528	0.53
18.5	1.523	1.528	1.524	1.562	1.561	1.586	1.53	1.528	1.54	1.526	1.53	1.52	1.537	1.536	1.538	1.506	1.504	1.503	1.501	1.48	1.506	1.548	1.553	1.55	0.494	0.496	0.52	0.628	0.651	0.68	1.136	1.141	1.164	0.683	0.698	0.706	0.628	0.659	0.645	0.684	0.692	0.709	0.625	0.646	0.663	0.526	0.538	0.54
19	1.528	1.533	1.529	1.567	1.567	1.592	1.536	1.535	1.547	1.53	1.534	1.522	1.543	1.541	1.541	1.519	1.516	1.513	1.504	1.486	1.51	1.554	1.559	1.557	0.502	0.503	0.528	0.638	0.662	0.694	1.149	1.152	1.176	0.695	0.708	0.719	0.638	0.671	0.656	0.694	0.704	0.721	0.641	0.662	0.678	0.535	0.547	0.55
19.5	1.534	1.539	1.535	1.575	1.574	1.598	1.544	1.542	1.553	1.536	1.536	1.523	1.55	1.546	1.544	1.53	1.527	1.524	1.509	1.491	1.516	1.56	1.566	1.562	0.509	0.511	0.536	0.648	0.674	0.706	1.161	1.162	1.186	0.705	0.72	0.731	0.647	0.682	0.665	0.707	0.713	0.733	0.655	0.674	0.692	0.545	0.556	0.559
20	1.541	1.544	1.54	1.581	1.579	1.605	1.55	1.548	1.561	1.542	1.54	1.525	1.553	1.552	1.548	1.542	1.539	1.533	1.517	1.496	1.521	1.565	1.573	1.567	0.515	0.518	0.544	0.658	0.683	0.718	1.171	1.173	1.195	0.716	0.731	0.743	0.656	0.694	0.675	0.718	0.724	0.744	0.667	0.689	0.704	0.554	0.564	0.57
20.5	1.546	1.55	1.546	1.589	1.586	1.611	1.557	1.556	1.566	1.548	1.543	1.529	1.56	1.556	1.553	1.554	1.55	1.542	1.522	1.502	1.524	1.575	1.579	1.575	0.522	0.525	0.551	0.667	0.694	0.727	1.177	1.18	1.2	0.726	0.742	0.753	0.665	0.704	0.685	0.725	0.733	0.753	0.678	0.701	0.715	0.562	0.573	0.578
21	1.552	1.556	1.551	1.596	1.592	1.617	1.564	1.563	1.575	1.554	1.546	1.532	1.566	1.563	1.557	1.561	1.561	1.552	1.527	1.506	1.529	1.581	1.587	1.582	0.528	0.531	0.559	0.676	0.702	0.737	1.183	1.185	1.203	0.737	0.749	0.765	0.673	0.713	0.693	0.736	0.743	0.762	0.688	0.711	0.727	0.57	0.581	0.586
21.5	1.558	1.562	1.558	1.601	1.598	1.623	1.572	1.569	1.579	1.56	1.551	1.533	1.574	1.568	1.561	1.57	1.568	1.559	1.534	1.512	1.534	1.587	1.594	1.589	0.534	0.538	0.566	0.684	0.711	0.746	1.188	1.188	1.205	0.747	0.759	0.775	0.681	0.723	0.703	0.744	0.752	0.772	0.701	0.724	0.738	0.577	0.589	0.593
22	1.565	1.567	1.563	1.607	1.604	1.63	1.58	1.575	1.586	1.566	1.555	1.537	1.58	1.574	1.565	1.578	1.575	1.567	1.539	1.519	1.54	1.595	1.601	1.595	0.539	0.544	0.572	0.691	0.719	0.754	1.191	1.19	1.205	0.757	0.77	0.785	0.689	0.732	0.712	0.753	0.759	0.78	0.709	0.734	0.749	0.584	0.596	0.602
22.5	1.571	1.574	1.569	1.613	1.61	1.635	1.587	1.582	1.593	1.572	1.559	1.54	1.585	1.58	1.569	1.583	1.583	1.573	1.545	1.523	1.544	1.602	1.607	1.602	0.544	0.549	0.579	0.699	0.727	0.764	1.192	1.19	1.204	0.766	0.778	0.795	0.698	0.741	0.719	0.759	0.767	0.789	0.72	0.745	0.758	0.59	0.604	0.61
23	1.577	1.58	1.575	1.618	1.613	1.639	1.594	1.588	1.6	1.578	1.562	1.541	1.591	1.587	1.576	1.59	1.59	1.581	1.55	1.527	1.55	1.607	1.614	1.606	0.55	0.555	0.585	0.706	0.735	0.772	1.192	1.19	1.204	0.777	0.787	0.806	0.704	0.75	0.727	0.766	0.776	0.798	0.728	0.752	0.768	0.597	0.611	0.617
23.5	1.584	1.586	1.581	1.624	1.619	1.643	1.6	1.595	1.606	1.583	1.567	1.546	1.598	1.592	1.582	1.595	1.595	1.585	1.555	1.532	1.554	1.613	1.619	1.613	0.555	0.56	0.59	0.713	0.741	0.78	1.19	1.19	1.203	0.786	0.797	0.815	0.711	0.757	0.734	0.776	0.783	0.805	0.735	0.761	0.775	0.603	0.617	0.624
24	1.59	1.591	1.587	1.628	1.624	1.649	1.606	1.601	1.613	1.589	1.572	1.549	1.604	1.597	1.586	1.597	1.598	1.591	1.558	1.538	1.559	1.619	1.626	1.619	0.559	0.564	0.596	0.719	0.748	0.787	1.188	1.188	1.202	0.794	0.806	0.827	0.717	0.765	0.742	0.78	0.79	0.812	0.743	0.77	0.783	0.609	0.623	0.63
24.5	1.595	1.597	1.593	1.632	1.628	1.654	1.612	1.606	1.618	1.593	1.577	1.553	1.61	1.602	1.591	1.6	1.601	1.594	1.564	1.542	1.564	1.623	1.631	1.623	0.564	0.569	0.601	0.725	0.755	0.793	1.188	1.186	1.203	0.804	0.814	0.835	0.724	0.775	0.749	0.786	0.796	0.819	0.75	0.778	0.79	0.615	0.628	0.637
25	1.601	1.602	1.598	1.634	1.632	1.659	1.617	1.611	1.622	1.597	1.58	1.556	1.614	1.607	1.596	1.603	1.604	1.598	1.571	1.546	1.569	1.627	1.636	1.629	0.569	0.574	0.607	0.731	0.759	0.8	1.187	1.187	1.204	0.813	0.823	0.846	0.728	0.782	0.756	0.792	0.802	0.824	0.758	0.785	0.798	0.62	0.634	0.643
25.5	1.605	1.607	1.603	1.638	1.636	1.661	1.621	1.615	1.627	1.603	1.584	1.56	1.619	1.611	1.601	1.603	1.605	1.601	1.575	1.551	1.573	1.633	1.641	1.633	0.573	0.578	0.611	0.736	0.764	0.805	1.187	1.187	1.204	0.82	0.832	0.855	0.734	0.79	0.762	0.797	0.809	0.83	0.764	0.792	0.804	0.625	0.64	0.65
26	1.61	1.611	1.607	1.64	1.639	1.663	1.625	1.619	1.629	1.607	1.589	1.562	1.622	1.615	1.604	1.603	1.605	1.604	1.579	1.555	1.577	1.636	1.645	1.638	0.577	0.583	0.617	0.741	0.77	0.811	1.186	1.187	1.205	0.829	0.839	0.863	0.739	0.797	0.768	0.802	0.814	0.836	0.769	0.799	0.81	0.63	0.644	0.654
26.5	1.615	1.616	1.612	1.643	1.642	1.666	1.628	1.623	1.635	1.611	1.593	1.566	1.627	1.62	1.609	1.603	1.607	1.605	1.584	1.559	1.582	1.64	1.648	1.641	0.581	0.587	0.622	0.746	0.774	0.817	1.186	1.188	1.206	0.839	0.848	0.872	0.743	0.804	0.775	0.808	0.818	0.841	0.775	0.805	0.816	0.635	0.65	0.66
27	1.618	1.62	1.616	1.645	1.644	1.669	1.631	1.628	1.638	1.615	1.597	1.569	1.631	1.623	1.613	1.601	1.606	1.608	1.588	1.563	1.587	1.642	1.652	1.645	0.585	0.592	0.626	0.751	0.779	0.823	1.187	1.187	1.206	0.848	0.858	0.88	0.749	0.81	0.781	0.812	0.824	0.846	0.781	0.809	0.823	0.639	0.655	0.665
27.5	1.622	1.624	1.619	1.647	1.647	1.671	1.635	1.63	1.641	1.619	1.601	1.574	1.634	1.627	1.617	1.602	1.609	1.607	1.589	1.567	1.59	1.644	1.655	1.649	0.59	0.595	0.631	0.755	0.783	0.827	1.187	1.188	1.208	0.856	0.865	0.89	0.754	0.816	0.787	0.817	0.829	0.851	0.784	0.814	0.826	0.644	0.659	0.67
28	1.626	1.627	1.624	1.648	1.649	1.673	1.637	1.633	1.645	1.622	1.604	1.576	1.637	1.631	1.621	1.601	1.607	1.607	1.594	1.571	1.592	1.647	1.658	1.65	0.593	0.598	0.635	0.759	0.788	0.831	1.189	1.189	1.209	0.865	0.874	0.898	0.759	0.824	0.794	0.821	0.833	0.855	0.791	0.819	0.831	0.648	0.665	0.675
28.5	1.629	1.631	1.627	1.649	1.652	1.673	1.64	1.636	1.648	1.625	1.608	1.579	1.639	1.634	1.625	1.599	1.605	1.608	1.597	1.573	1.597	1.649	1.66	1.651	0.596	0.602	0.639	0.763	0.793	0.836	1.188	1.191	1.21	0.873	0.88	0.907	0.763	0.83	0.799	0.825	0.837	0.86	0.793	0.825	0.836	0.653	0.667	0.679
29	1.631	1.633	1.63	1.65	1.651	1.675	1.641	1.638	1.649	1.628	1.611	1.583	1.643	1.637	1.626	1.599	1.604	1.607	1.6	1.575	1.6	1.651	1.663	1.654	0.599	0.606	0.643	0.767	0.796	0.841	1.189	1.192	1.212	0.881	0.888	0.916	0.768	0.837	0.805	0.828	0.84	0.863	0.798	0.83	0.842	0.657	0.672	0.683
29.5	1.634	1.637	1.633	1.651	1.654	1.678	1.644	1.641	1.649	1.63	1.614	1.586	1.646	1.638	1.63	1.596	1.603	1.604	1.601	1.579	1.603	1.653	1.664	1.656	0.602	0.608	0.647	0.77	0.801	0.846	1.189	1.191	1.213	0.89	0.896	0.924	0.773	0.844	0.81	0.831	0.845	0.868	0.801	0.833	0.846	0.66	0.676	0.687
30	1.636	1.639	1.635	1.652	1.655	1.676	1.645	1.641	1.653	1.632	1.617	1.589	1.646	1.641	1.634	1.595	1.601	1.606	1.603	1.58	1.604	1.655	1.667	1.657	0.605	0.612	0.649	0.774	0.803	0.848	1.191	1.193	1.216	0.899	0.906	0.934	0.778	0.85	0.816	0.833	0.848	0.87	0.806	0.837	0.85	0.663	0.679	0.692
30.5	1.638	1.642	1.637	1.652	1.655	1.678	1.647	1.643	1.654	1.634	1.619	1.593	1.649	1.643	1.635	1.594	1.6	1.603	1.606	1.583	1.607	1.656	1.667	1.658	0.608	0.615	0.652	0.776	0.806	0.852	1.192	1.195	1.217	0.906	0.914	0.942	0.781	0.856	0.821	0.837	0.85	0.874	0.809	0.841	0.853	0.667	0.683	0.696
31	1.639	1.644	1.639	1.652	1.656	1.679	1.647	1.644	1.656	1.635	1.623	1.594	1.65	1.645	1.638	1.592	1.598	1.604	1.606	1.584	1.607	1.655	1.668	1.66	0.61	0.617	0.655	0.779	0.81	0.855	1.194	1.195	1.218	0.916	0.921	0.949	0.786	0.863	0.826	0.84	0.853	0.876	0.812	0.843	0.855	0.67	0.686	0.699
31.5	1.642	1.646	1.641	1.652	1.658	1.679	1.648	1.646	1.656	1.637	1.625	1.596	1.65	1.646	1.639	1.592	1.598	1.602	1.608	1.586	1.61	1.655	1.668	1.661	0.613	0.62	0.657	0.782	0.812	0.857	1.194	1.197	1.219	0.925	0.929	0.958	0.79	0.867	0.83	0.842	0.855	0.879	0.814	0.847	0.858	0.673	0.688	0.702
32	1.643	1.647	1.642	1.653	1.658	1.679	1.649	1.646	1.657	1.639	1.627	1.599	1.652	1.648	1.643	1.589	1.595	1.6	1.608	1.587	1.611	1.657	1.669	1.661	0.615	0.623	0.661	0.785	0.816	0.86	1.194	1.197	1.22	0.932	0.935	0.967	0.795	0.874	0.835	0.846	0.858	0.882	0.818	0.85	0.861	0.676	0.69	0.705
32.5	1.644	1.648	1.645	1.652	1.658	1.679	1.649	1.646	1.657	1.639	1.63	1.603	1.653	1.649	1.644	1.589	1.594	1.599	1.608	1.587	1.611	1.657	1.669	1.661	0.617	0.625	0.663	0.787	0.818	0.863	1.195	1.198	1.222	0.941	0.944	0.975	0.798	0.88	0.84	0.849	0.86	0.884	0.82	0.853	0.862	0.679	0.694	0.708
33	1.644	1.649	1.646	1.651	1.656	1.679	1.65	1.648	1.658	1.639	1.631	1.605	1.655	1.651	1.647	1.587	1.593	1.599	1.61	1.588	1.613	1.658	1.669	1.661	0.619	0.627	0.666	0.79	0.82	0.865	1.197	1.2	1.223	0.951	0.952	0.984	0.801	0.886	0.845	0.85	0.861	0.886	0.822	0.855	0.866	0.681	0.697	0.711
33.5	1.646	1.65	1.647	1.651	1.657	1.679	1.65	1.647	1.659	1.64	1.633	1.605	1.653	1.651	1.647	1.587	1.592	1.598	1.61	1.591	1.614	1.657	1.668	1.662	0.622	0.629	0.669	0.792	0.822	0.868	1.198	1.201	1.225	0.96	0.961	0.992	0.805	0.891	0.85	0.853	0.865	0.889	0.824	0.857	0.867	0.683	0.699	0.715
34	1.647	1.652	1.647	1.65	1.657	1.679	1.65	1.647	1.658	1.641	1.634	1.611	1.654	1.651	1.65	1.584	1.592	1.594	1.612	1.589	1.615	1.658	1.67	1.661	0.624	0.631	0.67	0.794	0.825	0.871	1.198	1.203	1.225	0.968	0.969	1	0.809	0.899	0.854	0.854	0.866	0.891	0.826	0.859	0.87	0.685	0.702	0.717
34.5	1.647	1.652	1.649	1.65	1.656	1.677	1.649	1.647	1.658	1.641	1.636	1.611	1.656	1.652	1.651	1.584	1.591	1.595	1.611	1.59	1.616	1.659	1.669	1.662	0.625	0.633	0.672	0.795	0.828	0.872	1.2	1.204	1.226	0.978	0.976	1.008	0.812	0.904	0.86	0.855	0.869	0.891	0.826	0.862	0.871	0.687	0.703	0.718
35	1.647	1.652	1.65	1.648	1.656	1.678	1.65	1.648	1.66	1.642	1.636	1.611	1.655	1.653	1.651	1.584	1.589	1.593	1.612	1.59	1.616	1.655	1.668	1.662	0.627	0.635	0.674	0.797	0.83	0.874	1.199	1.205	1.227	0.985	0.983	1.016	0.815	0.91	0.863	0.858	0.869	0.894	0.829	0.863	0.873	0.689	0.705	0.72
35.5	1.647	1.654	1.651	1.649	1.656	1.676	1.65	1.647	1.659	1.643	1.639	1.614	1.656	1.653	1.651	1.583	1.588	1.592	1.613	1.59	1.617	1.657	1.668	1.662	0.628	0.637	0.677	0.799	0.831	0.877	1.2	1.204	1.228	0.994	0.993	1.024	0.819	0.915	0.868	0.859	0.872	0.895	0.83	0.865	0.876	0.691	0.707	0.722
36	1.647	1.654	1.651	1.648	1.656	1.677	1.65	1.648	1.658	1.643	1.639	1.617	1.655	1.652	1.653	1.581	1.588	1.591	1.611	1.59	1.617	1.657	1.667	1.662	0.63	0.639	0.677	0.801	0.833	0.878	1.201	1.207	1.229	1.001	1.001	1.035	0.822	0.922	0.872	0.861	0.872	0.896	0.833	0.865	0.877	0.693	0.71	0.724
36.5	1.647	1.654	1.651	1.647	1.654	1.674	1.649	1.647	1.657	1.643	1.641	1.618	1.656	1.653	1.653	1.581	1.586	1.59	1.61	1.589	1.616	1.657	1.667	1.661	0.632	0.64	0.679	0.802	0.834	0.879	1.204	1.207	1.23	1.01	1.009	1.042	0.827	0.927	0.876	0.863	0.873	0.897	0.834	0.866	0.877	0.695	0.712	0.727
37	1.647	1.654	1.651	1.645	1.653	1.675	1.648	1.646	1.657	1.643	1.642	1.621	1.656	1.652	1.655	1.58	1.586	1.589	1.612	1.59	1.616	1.656	1.666	1.661	0.633	0.642	0.681	0.803	0.836	0.88	1.204	1.207	1.232	1.019	1.018	1.051	0.829	0.935	0.882	0.862	0.875	0.899	0.835	0.867	0.879	0.697	0.713	0.728
37.5	1.646	1.654	1.651	1.645	1.652	1.674	1.648	1.644	1.656	1.643	1.642	1.619	1.655	1.651	1.653	1.579	1.584	1.588	1.611	1.59	1.616	1.653	1.665	1.661	0.635	0.643	0.683	0.805	0.837	0.882	1.205	1.21	1.233	1.025	1.026	1.057	0.832	0.942	0.886	0.864	0.875	0.9	0.836	0.868	0.88	0.699	0.714	0.73
38	1.647	1.655	1.651	1.643	1.653	1.674	1.647	1.645	1.657	1.642	1.643	1.62	1.655	1.651	1.654	1.58	1.585	1.588	1.61	1.59	1.615	1.655	1.664	1.661	0.636	0.644	0.685	0.805	0.837	0.884	1.205	1.208	1.234	1.034	1.031	1.064	0.834	0.948	0.892	0.864	0.877	0.9	0.836	0.87	0.881	0.7	0.716	0.732
38.5	1.647	1.655	1.651	1.643	1.651	1.671	1.646	1.643	1.657	1.641	1.644	1.621	1.654	1.651	1.655	1.578	1.584	1.587	1.609	1.588	1.615	1.654	1.664	1.659	0.637	0.645	0.685	0.808	0.839	0.885	1.205	1.211	1.235	1.042	1.039	1.07	0.838	0.954	0.896	0.865	0.877	0.902	0.837	0.871	0.881	0.701	0.717	0.734
39	1.645	1.654	1.651	1.64	1.65	1.672	1.645	1.643	1.654	1.642	1.645	1.623	1.654	1.651	1.654	1.578	1.585	1.587	1.61	1.588	1.615	1.654	1.662	1.659	0.638	0.647	0.687	0.808	0.839	0.886	1.206	1.212	1.236	1.05	1.046	1.076	0.843	0.958	0.899	0.866	0.878	0.904	0.838	0.872	0.882	0.702	0.718	0.735
39.5	1.646	1.655	1.65	1.639	1.649	1.671	1.644	1.643	1.653	1.641	1.645	1.623	1.653	1.651	1.654	1.577	1.584	1.586	1.608	1.587	1.615	1.65	1.662	1.659	0.639	0.648	0.688	0.808	0.842	0.888	1.208	1.213	1.237	1.056	1.051	1.08	0.846	0.963	0.904	0.868	0.877	0.902	0.839	0.873	0.882	0.703	0.719	0.736
40	1.645	1.653	1.649	1.638	1.648	1.669	1.642	1.641	1.652	1.641	1.645	1.627	1.653	1.649	1.655	1.578	1.583	1.583	1.607	1.585	1.614	1.651	1.66	1.657	0.64	0.649	0.689	0.81	0.843	0.889	1.208	1.214	1.238	1.063	1.056	1.084	0.849	0.969	0.909	0.867	0.879	0.904	0.838	0.873	0.883	0.703	0.721	0.737
40.5	1.645	1.652	1.65	1.637	1.648	1.669	1.642	1.641	1.652	1.64	1.647	1.626	1.652	1.649	1.656	1.577	1.583	1.585	1.607	1.586	1.612	1.649	1.659	1.655	0.641	0.649	0.691	0.811	0.843	0.889	1.208	1.215	1.24	1.07	1.061	1.088	0.851	0.974	0.914	0.866	0.879	0.905	0.839	0.873	0.884	0.704	0.722	0.738
41	1.644	1.652	1.649	1.636	1.646	1.667	1.641	1.64	1.651	1.639	1.646	1.627	1.652	1.649	1.654	1.577	1.581	1.582	1.606	1.585	1.611	1.649	1.658	1.655	0.642	0.65	0.691	0.81	0.844	0.889	1.208	1.215	1.24	1.074	1.064	1.09	0.854	0.98	0.917	0.868	0.88	0.905	0.839	0.874	0.885	0.705	0.723	0.739
41.5	1.644	1.653	1.649	1.635	1.645	1.667	1.641	1.638	1.65	1.639	1.647	1.628	1.65	1.648	1.655	1.576	1.58	1.582	1.605	1.585	1.609	1.646	1.658	1.655	0.642	0.651	0.693	0.812	0.844	0.89	1.21	1.215	1.241	1.078	1.067	1.09	0.857	0.985	0.92	0.868	0.881	0.906	0.84	0.874	0.885	0.706	0.724	0.739
42	1.644	1.652	1.649	1.634	1.644	1.666	1.64	1.636	1.649	1.638	1.646	1.629	1.651	1.647	1.657	1.575	1.58	1.581	1.603	1.585	1.61	1.647	1.656	1.654	0.643	0.652	0.694	0.812	0.845	0.891	1.21	1.216	1.242	1.081	1.067	1.091	0.861	0.992	0.925	0.868	0.881	0.906	0.839	0.875	0.885	0.707	0.726	0.74
42.5	1.643	1.651	1.648	1.631	1.642	1.664	1.637	1.637	1.649	1.638	1.647	1.63	1.648	1.646	1.656	1.575	1.581	1.581	1.603	1.582	1.609	1.647	1.656	1.653	0.644	0.653	0.695	0.813	0.845	0.892	1.21	1.218	1.243	1.084	1.069	1.091	0.864	0.998	0.928	0.868	0.882	0.906	0.84	0.874	0.885	0.708	0.727	0.741
43	1.643	1.65	1.647	1.631	1.641	1.663	1.636	1.636	1.647	1.637	1.647	1.631	1.649	1.647	1.656	1.574	1.58	1.58	1.603	1.581	1.609	1.643	1.654	1.652	0.646	0.653	0.695	0.813	0.847	0.892	1.211	1.218	1.243	1.085	1.07	1.092	0.866	1.004	0.932	0.87	0.882	0.906	0.84	0.874	0.885	0.708	0.727	0.742
43.5	1.642	1.649	1.646	1.629	1.64	1.66	1.634	1.635	1.645	1.635	1.647	1.631	1.648	1.645	1.654	1.574	1.579	1.58	1.599	1.581	1.608	1.644	1.653	1.65	0.646	0.654	0.696	0.814	0.848	0.893	1.212	1.217	1.245	1.088	1.07	1.093	0.869	1.009	0.937	0.871	0.882	0.907	0.84	0.875	0.886	0.709	0.729	0.742
44	1.641	1.648	1.646	1.628	1.639	1.66	1.634	1.633	1.647	1.636	1.648	1.631	1.647	1.645	1.655	1.573	1.579	1.58	1.6	1.58	1.607	1.644	1.651	1.65	0.647	0.654	0.697	0.814	0.847	0.893	1.213	1.22	1.246	1.089	1.07	1.093	0.873	1.015	0.94	0.871	0.884	0.907	0.84	0.875	0.886	0.71	0.729	0.743
44.5	1.641	1.648	1.645	1.625	1.637	1.657	1.633	1.632	1.643	1.635	1.647	1.631	1.645	1.644	1.653	1.573	1.579	1.579	1.598	1.578	1.607	1.642	1.651	1.65	0.647	0.655	0.698	0.814	0.848	0.894	1.212	1.22	1.247	1.089	1.071	1.093	0.876	1.019	0.944	0.87	0.882	0.908	0.839	0.875	0.886	0.71	0.729	0.744
45	1.641	1.647	1.645	1.624	1.636	1.657	1.631	1.631	1.643	1.635	1.647	1.632	1.645	1.643	1.655	1.573	1.577	1.579	1.598	1.577	1.603	1.64	1.649	1.649	0.647	0.655	0.697	0.815	0.847	0.894	1.215	1.221	1.247	1.089	1.071	1.092	0.878	1.025	0.945	0.87	0.882	0.907	0.839	0.875	0.885	0.71	0.73	0.745
45.5	1.64	1.647	1.644	1.623	1.636	1.655	1.63	1.63	1.641	1.634	1.647	1.63	1.643	1.642	1.653	1.572	1.577	1.578	1.595	1.576	1.604	1.639	1.648	1.646	0.648	0.655	0.698	0.815	0.848	0.894	1.214	1.222	1.247	1.089	1.071	1.093	0.882	1.029	0.948	0.871	0.882	0.907	0.839	0.874	0.886	0.71	0.731	0.745
46	1.639	1.646	1.643	1.621	1.634	1.655	1.628	1.628	1.639	1.633	1.647	1.633	1.641	1.641	1.653	1.571	1.581	1.577	1.595	1.574	1.603	1.636	1.646	1.646	0.648	0.656	0.698	0.815	0.847	0.895	1.216	1.222	1.249	1.091	1.07	1.094	0.885	1.035	0.95	0.871	0.882	0.909	0.839	0.875	0.885	0.711	0.731	0.745
46.5	1.638	1.646	1.643	1.622	1.633	1.652	1.627	1.627	1.638	1.632	1.646	1.631	1.642	1.64	1.652	1.573	1.577	1.576	1.594	1.574	1.602	1.637	1.647	1.644	0.649	0.656	0.699	0.815	0.849	0.895	1.215	1.222	1.249	1.09	1.07	1.094	0.887	1.04	0.951	0.871	0.883	0.909	0.839	0.874	0.885	0.711	0.731	0.746
47	1.637	1.645	1.642	1.618	1.631	1.651	1.626	1.625	1.637	1.631	1.646	1.631	1.641	1.639	1.651	1.571	1.577	1.577	1.59	1.573	1.602	1.635	1.645	1.643	0.649	0.657	0.698	0.815	0.848	0.895	1.218	1.224	1.25	1.092	1.07	1.093	0.889	1.043	0.952	0.871	0.883	0.908	0.838	0.874	0.884	0.712	0.732	0.747
47.5	1.637	1.644	1.641	1.617	1.63	1.649	1.625	1.624	1.635	1.63	1.646	1.632	1.638	1.637	1.653	1.571	1.575	1.574	1.59	1.571	1.6	1.635	1.643	1.642	0.649	0.658	0.699	0.815	0.847	0.895	1.217	1.224	1.251	1.09	1.071	1.093	0.892	1.047	0.953	0.87	0.882	0.909	0.839	0.873	0.885	0.712	0.732	0.747
48	1.636	1.644	1.64	1.615	1.628	1.648	1.623	1.623	1.633	1.63	1.645	1.634	1.638	1.637	1.653	1.572	1.575	1.576	1.589	1.57	1.599	1.633	1.641	1.641	0.649	0.658	0.7	0.814	0.848	0.895	1.218	1.224	1.251	1.091	1.07	1.094	0.895	1.05	0.954	0.87	0.883	0.909	0.838	0.874	0.885	0.712	0.732	0.747

## Sheet: Figure 3
CT value	ctr	50μM	100μM	200μM		CT value	ctr	50μM	100μM	200μM
ACT1	17.74	18.27	18.14	19.4		ACT1	18.47	18.74	19.67	19.03
	18.18	18.73	18.8	19.34			19.02	19.03	18.85	18.79
	18.13	18.61	18.64	19.27			18.75	18.51	18.21	20.06
CAD1	26.01	26.09	25.8	26.25		NRG1	26.44	24.16	23.83	24.6
	25.87	25.85	26.19	25.76			25.85	24.37	24.2	23.9
	26.06	26.2	25.7	25.74			26.44	24.93	23.83	24.25
CRS5	23.55	22.35	22.55	22.33		PPH21	24.33	25.44	26.54	25.5
	23.29	22.77	22.4	22.78			24.45	25.34	26.21	25.44
	23.29	22.68	21.69	22.52			24.43	24.77	25.95	26.22
CUP1	21.61	20.09	20.42	20.82		BMH1	19.86	18.58	20.05	19.18
	21.38	20.38	20.75	20.24			19.4	19.52	19.48	19.13
	20.31	20.61	20.33	19.99			18.85	19.02	19.64	20.09
						QCR6	22.63	23.18	23.03	23.52
							22.21	23	23.99	22.37
							23.38	23.08	23.25	23.23

## Sheet: Figure 4A, Figure S2&3
Cd concentration	0 μM																														100 μM
Strain	WT			CAD1																					BMH1						WT			CAD1
Plasmid	pRS416			pRS416			CRS5			CUP1			NRG1			PPH21			BMH1			QCR6			pRS416			QCR6			pRS416			pRS416			CRS5			CUP1			NRG1			PPH21			BMH1
Time (h)	replica1	replica2	replica3	replica1	replica2	replica3	replica1	replica2	replica3	replica1	replica2	replica3	replica1	replica2	replica3	replica1	replica2	replica3	replica1	replica2	replica3	replica1	replica2	replica3	replica1	replica2	replica3	replica1	replica2	replica3	replica1	replica2	replica3	replica1	replica2	replica3	replica1	replica2	replica3	replica1	replica2	replica3	replica1	replica2	replica3	replica1	replica2	replica3	replica1
0	0.158	0.158	0.158	0.153	0.157	0.158	0.154	0.158	0.159	0.155	0.153	0.156	0.149	0.157	0.161	0.155	0.158	0.158	0.156	0.159	0.158	0.156	0.154	0.154	0.153	0.153	0.152	0.154	0.155	0.152	0.156	0.154	0.158	0.158	0.158	0.158	0.155	0.157	0.152	0.155	0.161	0.154	0.155	0.156	0.152	0.159	0.154	0.153	0.158
0.5	0.161	0.161	0.158	0.158	0.162	0.161	0.158	0.162	0.163	0.158	0.159	0.159	0.162	0.163	0.166	0.156	0.158	0.158	0.159	0.161	0.161	0.161	0.159	0.16	0.157	0.154	0.157	0.16	0.159	0.155	0.159	0.159	0.164	0.163	0.163	0.162	0.16	0.162	0.157	0.16	0.165	0.161	0.165	0.162	0.161	0.162	0.157	0.157	0.164
1	0.166	0.167	0.163	0.164	0.167	0.167	0.164	0.169	0.169	0.166	0.166	0.167	0.168	0.17	0.172	0.16	0.163	0.162	0.165	0.167	0.167	0.166	0.165	0.165	0.162	0.161	0.164	0.166	0.165	0.161	0.165	0.164	0.171	0.17	0.17	0.169	0.166	0.169	0.164	0.168	0.173	0.168	0.17	0.169	0.167	0.167	0.163	0.162	0.17
1.5	0.174	0.175	0.172	0.172	0.176	0.176	0.172	0.176	0.177	0.174	0.174	0.175	0.177	0.178	0.179	0.167	0.17	0.168	0.173	0.175	0.174	0.175	0.174	0.173	0.171	0.169	0.172	0.175	0.174	0.171	0.172	0.173	0.177	0.179	0.177	0.176	0.175	0.177	0.172	0.176	0.181	0.177	0.177	0.176	0.174	0.175	0.17	0.17	0.177
2	0.186	0.187	0.183	0.182	0.187	0.187	0.183	0.187	0.189	0.186	0.187	0.187	0.188	0.189	0.191	0.176	0.181	0.179	0.183	0.187	0.187	0.185	0.188	0.187	0.185	0.185	0.188	0.193	0.192	0.184	0.179	0.18	0.184	0.186	0.186	0.183	0.184	0.186	0.182	0.188	0.191	0.187	0.186	0.185	0.182	0.185	0.179	0.177	0.187
2.5	0.203	0.204	0.199	0.198	0.204	0.204	0.198	0.204	0.208	0.202	0.207	0.209	0.205	0.209	0.211	0.189	0.199	0.197	0.197	0.205	0.206	0.204	0.209	0.208	0.206	0.207	0.21	0.22	0.217	0.206	0.186	0.186	0.191	0.194	0.193	0.191	0.198	0.197	0.192	0.203	0.208	0.199	0.2	0.201	0.192	0.198	0.192	0.184	0.199
3	0.225	0.227	0.221	0.22	0.225	0.226	0.218	0.228	0.233	0.225	0.232	0.234	0.226	0.234	0.236	0.206	0.219	0.217	0.217	0.229	0.229	0.228	0.235	0.233	0.232	0.233	0.237	0.249	0.246	0.231	0.191	0.191	0.197	0.201	0.2	0.197	0.21	0.21	0.203	0.219	0.224	0.211	0.214	0.215	0.203	0.209	0.203	0.191	0.209
3.5	0.253	0.255	0.249	0.246	0.256	0.258	0.245	0.258	0.264	0.253	0.265	0.266	0.253	0.265	0.266	0.229	0.245	0.243	0.246	0.258	0.258	0.258	0.265	0.264	0.263	0.264	0.268	0.285	0.28	0.263	0.195	0.196	0.202	0.212	0.208	0.205	0.223	0.224	0.213	0.237	0.241	0.226	0.229	0.229	0.214	0.22	0.213	0.197	0.22
4	0.288	0.291	0.283	0.281	0.295	0.298	0.278	0.297	0.303	0.288	0.305	0.307	0.29	0.304	0.305	0.26	0.276	0.273	0.282	0.293	0.295	0.296	0.304	0.302	0.302	0.303	0.307	0.328	0.321	0.302	0.199	0.2	0.206	0.226	0.221	0.213	0.238	0.24	0.225	0.256	0.26	0.241	0.246	0.248	0.229	0.232	0.225	0.205	0.234
4.5	0.332	0.337	0.326	0.323	0.344	0.347	0.32	0.345	0.352	0.336	0.354	0.357	0.337	0.351	0.352	0.297	0.314	0.31	0.327	0.338	0.34	0.344	0.351	0.35	0.351	0.351	0.356	0.381	0.371	0.35	0.203	0.204	0.21	0.243	0.239	0.226	0.258	0.259	0.24	0.278	0.282	0.261	0.266	0.269	0.248	0.246	0.239	0.218	0.251
5	0.384	0.389	0.378	0.374	0.401	0.404	0.372	0.403	0.409	0.392	0.413	0.415	0.394	0.406	0.408	0.341	0.359	0.354	0.381	0.392	0.395	0.4	0.408	0.406	0.409	0.409	0.414	0.443	0.43	0.408	0.206	0.207	0.214	0.261	0.256	0.239	0.277	0.281	0.257	0.303	0.308	0.284	0.288	0.291	0.269	0.261	0.255	0.232	0.27
5.5	0.445	0.451	0.439	0.436	0.467	0.469	0.435	0.469	0.476	0.456	0.481	0.483	0.455	0.47	0.471	0.392	0.411	0.405	0.446	0.456	0.459	0.465	0.473	0.471	0.477	0.475	0.482	0.513	0.499	0.475	0.211	0.212	0.218	0.281	0.276	0.256	0.3	0.304	0.277	0.329	0.334	0.307	0.311	0.316	0.292	0.279	0.272	0.247	0.292
6	0.52	0.527	0.512	0.51	0.545	0.548	0.51	0.549	0.555	0.537	0.563	0.565	0.529	0.542	0.544	0.452	0.471	0.466	0.52	0.532	0.536	0.542	0.552	0.55	0.557	0.554	0.562	0.597	0.583	0.557	0.215	0.217	0.224	0.303	0.298	0.275	0.327	0.331	0.3	0.359	0.365	0.335	0.337	0.343	0.318	0.299	0.292	0.265	0.315
6.5	0.595	0.603	0.588	0.586	0.627	0.628	0.591	0.632	0.639	0.615	0.644	0.644	0.607	0.622	0.623	0.526	0.546	0.539	0.606	0.618	0.621	0.628	0.636	0.636	0.639	0.637	0.647	0.684	0.668	0.642	0.22	0.222	0.229	0.329	0.324	0.297	0.355	0.36	0.326	0.391	0.397	0.368	0.365	0.373	0.346	0.321	0.313	0.285	0.343
7	0.668	0.679	0.662	0.663	0.707	0.709	0.673	0.712	0.719	0.697	0.723	0.725	0.691	0.701	0.704	0.596	0.617	0.611	0.694	0.702	0.707	0.712	0.717	0.72	0.725	0.722	0.73	0.769	0.755	0.728	0.225	0.227	0.234	0.357	0.351	0.322	0.386	0.393	0.358	0.425	0.431	0.403	0.395	0.404	0.378	0.343	0.335	0.308	0.373
7.5	0.745	0.756	0.74	0.745	0.79	0.792	0.755	0.796	0.802	0.779	0.806	0.806	0.774	0.783	0.785	0.671	0.689	0.685	0.78	0.79	0.793	0.795	0.804	0.803	0.808	0.805	0.815	0.856	0.842	0.815	0.229	0.231	0.239	0.386	0.381	0.347	0.418	0.426	0.391	0.462	0.468	0.441	0.427	0.437	0.412	0.367	0.358	0.331	0.404
8	0.818	0.834	0.816	0.825	0.871	0.871	0.84	0.88	0.885	0.863	0.887	0.886	0.853	0.862	0.861	0.748	0.764	0.757	0.87	0.875	0.878	0.88	0.887	0.886	0.891	0.888	0.899	0.943	0.929	0.902	0.235	0.236	0.244	0.416	0.412	0.375	0.454	0.462	0.426	0.5	0.506	0.48	0.46	0.471	0.447	0.39	0.383	0.354	0.438
8.5	0.89	0.908	0.891	0.905	0.95	0.948	0.922	0.959	0.964	0.942	0.962	0.961	0.925	0.933	0.93	0.819	0.84	0.832	0.952	0.962	0.964	0.962	0.969	0.969	0.975	0.969	0.981	1.025	1.012	0.985	0.241	0.242	0.251	0.449	0.445	0.404	0.489	0.499	0.463	0.537	0.544	0.52	0.494	0.506	0.483	0.414	0.407	0.379	0.471
9	0.956	0.976	0.96	0.977	1.02	1.018	0.999	1.032	1.037	1.014	1.032	1.031	0.989	0.994	0.993	0.892	0.908	0.901	1.03	1.039	1.04	1.036	1.044	1.045	1.05	1.044	1.055	1.098	1.088	1.063	0.248	0.247	0.257	0.481	0.477	0.435	0.526	0.536	0.5	0.573	0.583	0.56	0.527	0.542	0.52	0.438	0.43	0.404	0.506
9.5	1.014	1.036	1.021	1.044	1.085	1.081	1.066	1.098	1.101	1.08	1.095	1.094	1.044	1.046	1.044	0.958	0.975	0.972	1.103	1.11	1.112	1.104	1.113	1.115	1.115	1.112	1.123	1.161	1.154	1.131	0.255	0.254	0.263	0.514	0.51	0.468	0.56	0.573	0.539	0.609	0.618	0.6	0.561	0.576	0.555	0.462	0.455	0.43	0.542
10	1.065	1.089	1.078	1.1	1.138	1.135	1.123	1.154	1.156	1.136	1.147	1.147	1.089	1.091	1.088	1.021	1.037	1.032	1.164	1.168	1.171	1.161	1.169	1.172	1.171	1.169	1.18	1.213	1.21	1.188	0.263	0.26	0.27	0.546	0.542	0.499	0.596	0.608	0.576	0.642	0.653	0.637	0.593	0.61	0.591	0.485	0.478	0.454	0.573
10.5	1.104	1.132	1.122	1.145	1.18	1.177	1.17	1.199	1.201	1.177	1.19	1.189	1.123	1.118	1.122	1.078	1.091	1.086	1.211	1.217	1.219	1.206	1.215	1.217	1.216	1.214	1.223	1.252	1.249	1.231	0.271	0.267	0.276	0.578	0.574	0.531	0.63	0.642	0.61	0.674	0.686	0.672	0.624	0.641	0.624	0.508	0.502	0.479	0.606
11	1.13	1.162	1.153	1.176	1.211	1.204	1.202	1.228	1.231	1.208	1.219	1.218	1.15	1.146	1.146	1.127	1.135	1.133	1.245	1.251	1.25	1.236	1.246	1.249	1.247	1.244	1.254	1.28	1.276	1.26	0.279	0.274	0.283	0.608	0.603	0.561	0.661	0.673	0.644	0.706	0.718	0.707	0.653	0.67	0.657	0.53	0.524	0.503	0.635
11.5	1.151	1.183	1.176	1.199	1.234	1.226	1.226	1.252	1.252	1.231	1.241	1.24	1.17	1.164	1.161	1.163	1.171	1.169	1.268	1.276	1.272	1.257	1.27	1.274	1.269	1.267	1.276	1.302	1.297	1.281	0.287	0.281	0.29	0.635	0.631	0.59	0.692	0.705	0.677	0.735	0.746	0.739	0.68	0.699	0.688	0.552	0.546	0.525	0.664
12	1.168	1.202	1.198	1.215	1.252	1.243	1.244	1.27	1.271	1.248	1.256	1.257	1.184	1.177	1.173	1.188	1.199	1.199	1.287	1.295	1.291	1.275	1.286	1.291	1.287	1.284	1.292	1.319	1.312	1.296	0.295	0.288	0.298	0.661	0.658	0.618	0.718	0.733	0.707	0.761	0.773	0.768	0.706	0.724	0.716	0.572	0.567	0.546	0.692
12.5	1.179	1.214	1.211	1.226	1.263	1.255	1.255	1.279	1.281	1.258	1.267	1.267	1.196	1.189	1.185	1.213	1.221	1.224	1.299	1.306	1.302	1.287	1.297	1.302	1.299	1.296	1.303	1.328	1.323	1.309	0.302	0.295	0.305	0.686	0.685	0.645	0.745	0.758	0.734	0.787	0.797	0.795	0.73	0.748	0.742	0.592	0.586	0.567	0.718
13	1.185	1.222	1.22	1.234	1.269	1.262	1.263	1.286	1.289	1.265	1.275	1.275	1.205	1.198	1.195	1.228	1.237	1.241	1.307	1.312	1.307	1.293	1.306	1.309	1.306	1.304	1.309	1.334	1.328	1.314	0.311	0.302	0.312	0.71	0.708	0.671	0.768	0.783	0.759	0.809	0.821	0.819	0.752	0.77	0.766	0.61	0.604	0.585	0.742
13.5	1.189	1.228	1.226	1.238	1.274	1.268	1.269	1.292	1.294	1.271	1.28	1.279	1.213	1.205	1.202	1.238	1.247	1.25	1.312	1.317	1.313	1.298	1.31	1.312	1.309	1.31	1.315	1.339	1.331	1.318	0.318	0.309	0.32	0.733	0.732	0.695	0.79	0.807	0.784	0.83	0.842	0.841	0.772	0.792	0.788	0.626	0.62	0.603	0.764
14	1.197	1.238	1.236	1.247	1.279	1.272	1.274	1.296	1.297	1.276	1.284	1.282	1.222	1.211	1.21	1.246	1.253	1.256	1.317	1.32	1.316	1.301	1.315	1.316	1.315	1.312	1.318	1.34	1.336	1.321	0.339	0.333	0.332	0.753	0.752	0.727	0.811	0.829	0.813	0.851	0.862	0.866	0.791	0.81	0.81	0.642	0.637	0.623	0.784
14.5	1.203	1.246	1.245	1.256	1.284	1.276	1.28	1.301	1.302	1.282	1.289	1.288	1.23	1.219	1.217	1.252	1.258	1.261	1.318	1.325	1.318	1.304	1.317	1.321	1.316	1.316	1.319	1.341	1.34	1.326	0.356	0.352	0.345	0.773	0.773	0.756	0.831	0.847	0.837	0.868	0.878	0.886	0.806	0.828	0.831	0.655	0.65	0.642	0.801
15	1.208	1.253	1.253	1.264	1.287	1.28	1.284	1.303	1.306	1.286	1.293	1.291	1.236	1.225	1.224	1.258	1.262	1.266	1.322	1.325	1.323	1.307	1.319	1.321	1.32	1.319	1.323	1.339	1.343	1.33	0.371	0.368	0.355	0.79	0.792	0.782	0.851	0.866	0.859	0.883	0.894	0.908	0.821	0.844	0.848	0.666	0.664	0.656	0.819
15.5	1.21	1.258	1.258	1.268	1.291	1.285	1.287	1.307	1.309	1.289	1.297	1.295	1.244	1.23	1.229	1.261	1.266	1.269	1.326	1.329	1.326	1.309	1.322	1.325	1.322	1.323	1.324	1.342	1.345	1.334	0.384	0.381	0.362	0.808	0.811	0.804	0.868	0.883	0.877	0.898	0.909	0.926	0.834	0.856	0.865	0.677	0.675	0.671	0.835
16	1.212	1.263	1.264	1.273	1.296	1.288	1.291	1.31	1.312	1.292	1.299	1.298	1.25	1.236	1.234	1.265	1.269	1.272	1.329	1.332	1.33	1.311	1.325	1.326	1.324	1.325	1.327	1.345	1.347	1.339	0.395	0.393	0.367	0.821	0.827	0.825	0.883	0.9	0.895	0.912	0.924	0.943	0.848	0.868	0.878	0.691	0.685	0.685	0.851
16.5	1.212	1.266	1.267	1.275	1.298	1.291	1.293	1.312	1.313	1.295	1.302	1.302	1.254	1.239	1.239	1.266	1.273	1.276	1.331	1.335	1.331	1.311	1.327	1.329	1.326	1.328	1.329	1.348	1.35	1.342	0.404	0.402	0.372	0.836	0.841	0.841	0.896	0.915	0.911	0.924	0.936	0.956	0.859	0.88	0.89	0.702	0.696	0.697	0.865
17	1.212	1.269	1.27	1.278	1.3	1.294	1.296	1.315	1.316	1.298	1.305	1.305	1.256	1.243	1.244	1.268	1.275	1.28	1.334	1.338	1.334	1.313	1.329	1.331	1.327	1.326	1.331	1.35	1.347	1.345	0.411	0.409	0.375	0.85	0.855	0.856	0.911	0.926	0.924	0.935	0.948	0.967	0.871	0.892	0.902	0.712	0.705	0.707	0.878
17.5	1.211	1.272	1.273	1.281	1.303	1.297	1.299	1.317	1.316	1.3	1.307	1.308	1.262	1.245	1.249	1.27	1.278	1.282	1.338	1.341	1.336	1.316	1.33	1.333	1.33	1.329	1.333	1.348	1.349	1.346	0.419	0.416	0.378	0.86	0.867	0.87	0.923	0.939	0.937	0.946	0.958	0.979	0.882	0.899	0.913	0.719	0.713	0.717	0.889
18	1.211	1.274	1.275	1.283	1.305	1.299	1.3	1.319	1.317	1.302	1.307	1.309	1.265	1.249	1.254	1.272	1.281	1.283	1.341	1.343	1.336	1.317	1.332	1.334	1.333	1.333	1.336	1.35	1.35	1.346	0.425	0.421	0.381	0.872	0.878	0.883	0.935	0.952	0.949	0.954	0.965	0.988	0.888	0.91	0.922	0.728	0.721	0.726	0.9
18.5	1.21	1.276	1.277	1.286	1.305	1.301	1.303	1.321	1.32	1.305	1.309	1.311	1.269	1.253	1.258	1.275	1.285	1.285	1.344	1.346	1.339	1.319	1.334	1.335	1.333	1.335	1.338	1.351	1.351	1.349	0.431	0.427	0.385	0.88	0.889	0.895	0.946	0.96	0.959	0.964	0.975	0.997	0.896	0.919	0.929	0.732	0.725	0.734	0.91
19	1.21	1.277	1.28	1.288	1.308	1.304	1.306	1.324	1.322	1.306	1.31	1.313	1.273	1.257	1.261	1.277	1.287	1.282	1.346	1.347	1.342	1.321	1.336	1.336	1.336	1.339	1.342	1.353	1.353	1.351	0.438	0.433	0.389	0.891	0.899	0.906	0.955	0.969	0.969	0.974	0.985	1.005	0.905	0.925	0.936	0.738	0.733	0.742	0.919
19.5	1.21	1.278	1.281	1.29	1.309	1.307	1.308	1.325	1.324	1.31	1.311	1.316	1.276	1.261	1.266	1.279	1.289	1.283	1.347	1.35	1.345	1.322	1.337	1.339	1.339	1.342	1.345	1.355	1.354	1.35	0.443	0.438	0.394	0.899	0.908	0.916	0.96	0.977	0.976	0.98	0.992	1.012	0.912	0.93	0.942	0.742	0.739	0.748	0.929
20	1.209	1.279	1.282	1.291	1.311	1.308	1.31	1.327	1.326	1.309	1.312	1.318	1.279	1.262	1.269	1.282	1.292	1.286	1.346	1.352	1.345	1.323	1.339	1.339	1.339	1.342	1.347	1.358	1.356	1.35	0.448	0.443	0.398	0.906	0.915	0.924	0.968	0.984	0.983	0.985	0.999	1.017	0.919	0.935	0.947	0.749	0.744	0.755	0.935
20.5	1.208	1.28	1.284	1.292	1.313	1.31	1.311	1.328	1.328	1.311	1.313	1.321	1.282	1.266	1.274	1.283	1.292	1.288	1.347	1.355	1.347	1.324	1.337	1.341	1.341	1.345	1.348	1.358	1.356	1.353	0.452	0.448	0.403	0.914	0.922	0.932	0.973	0.989	0.989	0.992	1.004	1.02	0.923	0.941	0.953	0.755	0.75	0.761	0.943
21	1.208	1.281	1.285	1.294	1.315	1.31	1.312	1.331	1.329	1.312	1.314	1.32	1.284	1.268	1.276	1.282	1.294	1.289	1.349	1.357	1.349	1.325	1.338	1.342	1.342	1.347	1.35	1.359	1.358	1.355	0.456	0.452	0.407	0.922	0.93	0.94	0.978	0.996	0.994	0.995	1.004	1.022	0.927	0.947	0.957	0.756	0.754	0.767	0.949
21.5	1.208	1.282	1.286	1.295	1.316	1.311	1.314	1.332	1.33	1.314	1.315	1.321	1.288	1.271	1.28	1.284	1.297	1.288	1.35	1.359	1.351	1.326	1.339	1.341	1.344	1.347	1.351	1.362	1.359	1.357	0.462	0.456	0.413	0.929	0.935	0.946	0.984	1.002	0.999	0.999	1.008	1.023	0.932	0.95	0.961	0.762	0.757	0.772	0.958
22	1.207	1.282	1.287	1.295	1.317	1.312	1.315	1.334	1.332	1.315	1.316	1.315	1.292	1.273	1.281	1.285	1.296	1.287	1.352	1.36	1.354	1.328	1.341	1.341	1.345	1.348	1.353	1.365	1.361	1.357	0.466	0.459	0.417	0.936	0.94	0.952	0.989	1.006	1.001	1.001	1.008	1.026	0.937	0.953	0.964	0.764	0.762	0.774	0.965
22.5	1.207	1.283	1.287	1.296	1.317	1.313	1.316	1.335	1.333	1.317	1.319	1.316	1.292	1.274	1.28	1.287	1.298	1.29	1.352	1.36	1.353	1.329	1.343	1.342	1.346	1.347	1.356	1.367	1.363	1.358	0.47	0.463	0.422	0.942	0.948	0.957	0.992	1.01	1.003	1.004	1.009	1.026	0.941	0.956	0.967	0.768	0.765	0.78	0.97
23	1.206	1.285	1.289	1.297	1.319	1.315	1.317	1.334	1.336	1.315	1.321	1.316	1.297	1.279	1.284	1.288	1.3	1.291	1.354	1.362	1.356	1.331	1.345	1.343	1.348	1.348	1.358	1.37	1.365	1.36	0.475	0.467	0.426	0.946	0.953	0.963	0.993	1.013	1.004	1.005	1.01	1.027	0.944	0.958	0.97	0.772	0.77	0.783	0.974
23.5	1.206	1.284	1.289	1.297	1.321	1.317	1.318	1.336	1.338	1.317	1.323	1.318	1.298	1.281	1.285	1.29	1.302	1.292	1.357	1.364	1.358	1.329	1.347	1.346	1.349	1.351	1.359	1.372	1.366	1.361	0.477	0.47	0.43	0.951	0.957	0.968	0.997	1.015	1.004	1.006	1.01	1.028	0.947	0.961	0.971	0.772	0.774	0.785	0.979
24	1.206	1.285	1.289	1.298	1.322	1.315	1.319	1.337	1.339	1.318	1.325	1.321	1.301	1.281	1.287	1.291	1.304	1.293	1.359	1.367	1.361	1.331	1.347	1.348	1.352	1.354	1.361	1.374	1.368	1.364	0.48	0.472	0.434	0.956	0.961	0.971	0.998	1.016	1.005	1.008	1.011	1.026	0.949	0.962	0.971	0.775	0.779	0.787	0.985
24.5	1.206	1.286	1.29	1.299	1.324	1.314	1.32	1.338	1.34	1.319	1.326	1.322	1.302	1.284	1.29	1.291	1.306	1.291	1.361	1.369	1.364	1.332	1.347	1.349	1.354	1.357	1.36	1.376	1.37	1.367	0.483	0.474	0.438	0.961	0.965	0.975	0.999	1.018	1.006	1.009	1.011	1.027	0.949	0.964	0.972	0.78	0.782	0.791	0.988
25	1.206	1.287	1.29	1.3	1.325	1.313	1.32	1.341	1.343	1.32	1.326	1.324	1.306	1.287	1.293	1.292	1.304	1.293	1.363	1.372	1.364	1.333	1.349	1.345	1.356	1.359	1.362	1.376	1.371	1.367	0.486	0.477	0.441	0.964	0.969	0.979	0.999	1.018	1.006	1.01	1.013	1.027	0.947	0.965	0.972	0.781	0.782	0.792	0.992
25.5	1.207	1.288	1.292	1.301	1.328	1.316	1.323	1.342	1.345	1.322	1.327	1.326	1.308	1.29	1.296	1.291	1.301	1.296	1.366	1.375	1.367	1.333	1.35	1.348	1.359	1.363	1.366	1.379	1.372	1.369	0.49	0.48	0.446	0.965	0.971	0.982	0.999	1.015	1.006	1.01	1.013	1.027	0.949	0.964	0.972	0.785	0.785	0.796	0.995
26	1.208	1.289	1.292	1.302	1.329	1.316	1.323	1.343	1.348	1.323	1.33	1.328	1.31	1.293	1.298	1.291	1.299	1.296	1.366	1.377	1.37	1.335	1.351	1.347	1.351	1.355	1.369	1.379	1.375	1.371	0.492	0.483	0.449	0.966	0.975	0.984	0.999	1.014	1.006	1.011	1.014	1.028	0.949	0.962	0.972	0.787	0.786	0.796	0.994
26.5	1.208	1.29	1.293	1.303	1.331	1.317	1.326	1.345	1.35	1.325	1.331	1.33	1.311	1.295	1.3	1.289	1.299	1.297	1.365	1.379	1.372	1.337	1.353	1.348	1.354	1.355	1.364	1.381	1.379	1.374	0.495	0.486	0.451	0.968	0.976	0.985	1	1.015	1.007	1.009	1.013	1.028	0.949	0.961	0.97	0.789	0.788	0.8	0.992
27	1.21	1.291	1.294	1.303	1.332	1.321	1.327	1.348	1.353	1.327	1.333	1.331	1.314	1.298	1.304	1.291	1.301	1.3	1.368	1.381	1.374	1.338	1.353	1.351	1.357	1.358	1.367	1.385	1.383	1.377	0.497	0.488	0.454	0.97	0.978	0.984	0.999	1.016	1.008	1.005	1.015	1.028	0.951	0.962	0.971	0.794	0.79	0.802	0.995
27.5	1.21	1.291	1.293	1.303	1.333	1.323	1.328	1.351	1.354	1.329	1.335	1.334	1.317	1.3	1.305	1.29	1.302	1.301	1.371	1.384	1.376	1.34	1.353	1.354	1.359	1.361	1.37	1.384	1.386	1.378	0.497	0.488	0.457	0.969	0.98	0.983	0.999	1.012	1.009	1.006	1.015	1.024	0.947	0.963	0.971	0.794	0.793	0.806	0.996
28	1.212	1.292	1.294	1.304	1.335	1.324	1.329	1.352	1.357	1.331	1.336	1.336	1.319	1.302	1.305	1.291	1.303	1.3	1.371	1.386	1.379	1.341	1.356	1.354	1.362	1.364	1.373	1.386	1.381	1.382	0.499	0.49	0.46	0.968	0.976	0.983	1	1.012	1.009	1.007	1.012	1.023	0.947	0.963	0.971	0.797	0.795	0.809	0.998
28.5	1.213	1.294	1.295	1.305	1.339	1.324	1.33	1.353	1.359	1.333	1.338	1.338	1.32	1.304	1.306	1.292	1.301	1.301	1.372	1.389	1.382	1.342	1.358	1.356	1.364	1.366	1.372	1.389	1.384	1.384	0.501	0.492	0.463	0.97	0.977	0.983	1.002	1.014	1.009	1.007	1.011	1.022	0.943	0.964	0.972	0.801	0.795	0.811	0.999
29	1.214	1.294	1.296	1.307	1.341	1.325	1.332	1.354	1.362	1.334	1.341	1.335	1.323	1.304	1.309	1.293	1.303	1.302	1.375	1.391	1.385	1.344	1.351	1.36	1.367	1.369	1.375	1.391	1.388	1.387	0.503	0.494	0.465	0.971	0.978	0.983	1.003	1.014	1.01	1.001	1.012	1.021	0.945	0.966	0.973	0.803	0.799	0.814	0.996
29.5	1.215	1.296	1.298	1.308	1.343	1.327	1.334	1.353	1.364	1.335	1.341	1.338	1.325	1.308	1.308	1.293	1.306	1.303	1.377	1.393	1.387	1.346	1.352	1.361	1.366	1.373	1.378	1.393	1.392	1.39	0.506	0.497	0.468	0.971	0.978	0.983	1.002	1.011	1.011	1.001	1.013	1.022	0.946	0.962	0.975	0.799	0.798	0.817	0.997
30	1.217	1.297	1.299	1.31	1.342	1.326	1.335	1.355	1.368	1.337	1.343	1.341	1.324	1.31	1.309	1.292	1.308	1.305	1.377	1.397	1.39	1.349	1.355	1.363	1.369	1.37	1.38	1.383	1.392	1.392	0.509	0.499	0.469	0.972	0.978	0.983	1.002	1.013	1.01	1.003	1.011	1.023	0.948	0.963	0.975	0.801	0.799	0.819	0.996
30.5	1.218	1.299	1.301	1.313	1.344	1.328	1.338	1.358	1.368	1.341	1.338	1.344	1.325	1.311	1.31	1.293	1.309	1.308	1.377	1.398	1.39	1.352	1.357	1.365	1.371	1.372	1.383	1.386	1.393	1.395	0.511	0.502	0.472	0.97	0.98	0.983	1.004	1.013	1.012	1.001	1.012	1.023	0.949	0.963	0.977	0.804	0.801	0.817	0.995
31	1.219	1.302	1.303	1.314	1.347	1.331	1.339	1.361	1.37	1.343	1.341	1.345	1.322	1.315	1.311	1.295	1.301	1.308	1.379	1.401	1.393	1.353	1.359	1.363	1.373	1.375	1.387	1.388	1.395	1.397	0.514	0.504	0.474	0.971	0.98	0.984	0.996	1.011	1.012	1.001	1.013	1.024	0.949	0.957	0.978	0.801	0.802	0.818	0.992
31.5	1.219	1.303	1.303	1.316	1.349	1.333	1.341	1.363	1.371	1.345	1.342	1.347	1.321	1.317	1.314	1.294	1.302	1.308	1.381	1.391	1.396	1.356	1.36	1.365	1.375	1.377	1.387	1.391	1.398	1.4	0.516	0.506	0.476	0.971	0.98	0.983	0.994	1.012	1.013	1	1.014	1.024	0.947	0.958	0.976	0.802	0.802	0.819	0.992
32	1.22	1.303	1.304	1.317	1.351	1.335	1.339	1.366	1.371	1.347	1.345	1.348	1.323	1.32	1.314	1.296	1.303	1.309	1.383	1.395	1.397	1.357	1.363	1.366	1.377	1.379	1.389	1.392	1.4	1.39	0.517	0.508	0.478	0.972	0.981	0.983	0.992	1.012	1.013	1.002	1.013	1.026	0.948	0.958	0.978	0.804	0.804	0.818	0.993
32.5	1.222	1.304	1.306	1.318	1.354	1.338	1.341	1.364	1.37	1.348	1.346	1.348	1.324	1.323	1.316	1.298	1.305	1.311	1.385	1.397	1.398	1.36	1.364	1.366	1.379	1.382	1.391	1.395	1.402	1.392	0.518	0.509	0.479	0.973	0.982	0.982	0.994	1.013	1.008	0.994	1.015	1.025	0.949	0.959	0.98	0.805	0.805	0.82	0.99
33	1.222	1.305	1.306	1.319	1.356	1.341	1.342	1.367	1.373	1.35	1.348	1.351	1.327	1.325	1.318	1.298	1.307	1.312	1.387	1.4	1.401	1.362	1.366	1.369	1.381	1.385	1.393	1.397	1.404	1.394	0.52	0.51	0.481	0.972	0.982	0.983	0.995	1.014	1.008	0.991	1.015	1.026	0.95	0.959	0.978	0.807	0.807	0.822	0.991
33.5	1.224	1.306	1.308	1.32	1.358	1.343	1.343	1.368	1.372	1.352	1.35	1.351	1.328	1.327	1.317	1.299	1.306	1.313	1.389	1.401	1.399	1.365	1.368	1.365	1.381	1.388	1.396	1.397	1.407	1.393	0.521	0.512	0.482	0.973	0.982	0.984	0.996	1.014	1.008	0.986	1.016	1.027	0.95	0.961	0.975	0.808	0.809	0.824	0.992
34	1.225	1.306	1.309	1.322	1.359	1.345	1.345	1.371	1.371	1.353	1.352	1.348	1.329	1.322	1.319	1.301	1.308	1.31	1.392	1.401	1.399	1.367	1.371	1.367	1.379	1.388	1.398	1.399	1.409	1.387	0.522	0.513	0.484	0.974	0.983	0.984	0.996	1.016	1.008	0.987	1.015	1.028	0.944	0.962	0.977	0.809	0.812	0.826	0.993
34.5	1.225	1.308	1.31	1.324	1.359	1.346	1.347	1.372	1.374	1.354	1.349	1.348	1.329	1.325	1.321	1.302	1.309	1.311	1.392	1.405	1.399	1.369	1.371	1.369	1.38	1.391	1.4	1.399	1.411	1.389	0.523	0.514	0.485	0.974	0.984	0.982	0.999	1.018	1.009	0.988	1.014	1.029	0.941	0.963	0.978	0.811	0.814	0.828	0.994
35	1.227	1.308	1.31	1.325	1.36	1.348	1.348	1.375	1.376	1.355	1.352	1.351	1.33	1.327	1.322	1.304	1.312	1.31	1.393	1.405	1.401	1.37	1.374	1.367	1.382	1.389	1.402	1.4	1.41	1.392	0.524	0.515	0.487	0.974	0.98	0.981	0.997	1.018	1.01	0.988	1.016	1.031	0.943	0.964	0.98	0.814	0.816	0.831	0.995
35.5	1.228	1.308	1.31	1.324	1.361	1.349	1.35	1.374	1.378	1.356	1.354	1.351	1.332	1.328	1.324	1.305	1.314	1.31	1.394	1.406	1.4	1.371	1.375	1.366	1.385	1.391	1.401	1.402	1.411	1.393	0.524	0.515	0.488	0.974	0.978	0.982	0.998	1.018	1.01	0.99	1.015	1.03	0.941	0.965	0.973	0.815	0.817	0.832	0.996
36	1.228	1.309	1.312	1.326	1.359	1.351	1.351	1.375	1.38	1.358	1.356	1.353	1.332	1.331	1.326	1.307	1.316	1.312	1.393	1.401	1.401	1.371	1.377	1.364	1.387	1.393	1.403	1.4	1.413	1.394	0.525	0.517	0.489	0.971	0.977	0.981	0.998	1.02	1.01	0.99	1.016	1.031	0.943	0.96	0.973	0.817	0.818	0.831	0.997
36.5	1.229	1.309	1.312	1.327	1.361	1.351	1.353	1.377	1.382	1.36	1.359	1.355	1.334	1.333	1.327	1.309	1.315	1.313	1.395	1.403	1.404	1.374	1.377	1.367	1.389	1.395	1.405	1.402	1.414	1.395	0.526	0.517	0.49	0.971	0.979	0.982	0.997	1.02	1.01	0.987	1.017	1.03	0.944	0.961	0.969	0.818	0.817	0.83	0.998
37	1.23	1.31	1.313	1.326	1.36	1.353	1.353	1.373	1.379	1.362	1.359	1.354	1.336	1.335	1.325	1.311	1.317	1.315	1.396	1.404	1.406	1.375	1.377	1.367	1.39	1.396	1.406	1.403	1.415	1.396	0.526	0.517	0.492	0.972	0.979	0.981	0.997	1.022	1.011	0.987	1.014	1.03	0.945	0.962	0.97	0.821	0.812	0.832	0.996
37.5	1.23	1.311	1.315	1.326	1.36	1.356	1.353	1.374	1.375	1.362	1.362	1.355	1.337	1.333	1.327	1.313	1.319	1.317	1.398	1.407	1.407	1.376	1.38	1.369	1.392	1.396	1.408	1.405	1.417	1.397	0.528	0.518	0.493	0.971	0.978	0.98	0.994	1.023	1.013	0.987	1.015	1.031	0.941	0.963	0.97	0.823	0.813	0.83	0.997
38	1.231	1.312	1.314	1.327	1.359	1.356	1.355	1.374	1.376	1.363	1.361	1.356	1.338	1.334	1.327	1.314	1.321	1.319	1.399	1.407	1.408	1.378	1.381	1.37	1.393	1.397	1.409	1.404	1.418	1.398	0.527	0.518	0.493	0.969	0.978	0.981	0.995	1.023	1.014	0.988	1.014	1.032	0.943	0.963	0.972	0.823	0.815	0.829	0.987
38.5	1.232	1.313	1.315	1.328	1.361	1.358	1.355	1.376	1.378	1.364	1.361	1.356	1.339	1.335	1.33	1.317	1.323	1.321	1.401	1.41	1.41	1.38	1.379	1.373	1.395	1.399	1.412	1.405	1.421	1.4	0.529	0.518	0.494	0.971	0.979	0.982	0.995	1.024	1.015	0.989	1.014	1.032	0.939	0.96	0.973	0.826	0.812	0.83	0.984
39	1.232	1.313	1.317	1.328	1.363	1.358	1.357	1.379	1.381	1.365	1.364	1.358	1.34	1.334	1.332	1.319	1.325	1.323	1.403	1.41	1.411	1.381	1.376	1.375	1.397	1.401	1.413	1.403	1.397	1.399	0.53	0.518	0.496	0.972	0.981	0.98	0.998	1.025	1.016	0.991	1.016	1.034	0.941	0.961	0.974	0.827	0.813	0.832	0.983
39.5	1.233	1.314	1.317	1.328	1.363	1.36	1.358	1.379	1.381	1.366	1.366	1.36	1.341	1.337	1.333	1.321	1.327	1.322	1.403	1.41	1.412	1.369	1.377	1.377	1.398	1.402	1.413	1.406	1.4	1.4	0.53	0.518	0.496	0.971	0.979	0.979	0.998	1.026	1.017	0.992	1.016	1.034	0.943	0.962	0.974	0.828	0.814	0.833	0.986
40	1.236	1.317	1.32	1.329	1.364	1.362	1.36	1.381	1.383	1.366	1.363	1.36	1.342	1.337	1.332	1.316	1.329	1.325	1.401	1.409	1.411	1.371	1.37	1.379	1.4	1.404	1.415	1.407	1.401	1.401	0.536	0.524	0.5	0.972	0.981	0.979	1	1.027	1.017	0.993	1.014	1.031	0.944	0.963	0.975	0.83	0.793	0.83	0.985
40.5	1.237	1.319	1.324	1.331	1.366	1.363	1.36	1.381	1.384	1.368	1.363	1.362	1.343	1.34	1.336	1.317	1.331	1.326	1.4	1.409	1.413	1.372	1.371	1.38	1.401	1.405	1.416	1.408	1.404	1.403	0.539	0.528	0.501	0.971	0.983	0.979	1	1.025	1.018	0.993	1.016	1.031	0.945	0.965	0.976	0.832	0.793	0.83	0.986
41	1.235	1.32	1.324	1.331	1.368	1.366	1.359	1.383	1.385	1.37	1.365	1.364	1.345	1.341	1.336	1.317	1.334	1.327	1.401	1.409	1.413	1.367	1.373	1.383	1.402	1.407	1.417	1.41	1.394	1.4	0.541	0.529	0.497	0.969	0.981	0.981	1	1.026	1.018	0.995	1.017	1.031	0.946	0.964	0.974	0.834	0.794	0.83	0.988
41.5	1.235	1.319	1.322	1.331	1.369	1.365	1.36	1.385	1.388	1.371	1.366	1.365	1.346	1.343	1.337	1.317	1.336	1.329	1.402	1.41	1.414	1.368	1.374	1.383	1.404	1.409	1.419	1.41	1.393	1.401	0.54	0.527	0.498	0.971	0.982	0.98	1.002	1.027	1.018	0.993	1.017	1.031	0.946	0.965	0.97	0.835	0.796	0.831	0.975
42	1.235	1.317	1.322	1.331	1.37	1.366	1.36	1.386	1.388	1.372	1.366	1.366	1.347	1.345	1.338	1.319	1.339	1.33	1.403	1.412	1.415	1.369	1.374	1.384	1.403	1.41	1.419	1.411	1.393	1.401	0.538	0.525	0.498	0.972	0.977	0.981	1	1.026	1.016	0.993	1.017	1.032	0.942	0.964	0.971	0.836	0.796	0.831	0.977
42.5	1.235	1.317	1.321	1.331	1.37	1.367	1.361	1.387	1.39	1.373	1.367	1.367	1.345	1.346	1.339	1.32	1.34	1.332	1.404	1.413	1.416	1.37	1.375	1.385	1.404	1.411	1.42	1.413	1.394	1.402	0.537	0.523	0.499	0.971	0.978	0.981	1	1.026	1.017	0.994	1.019	1.026	0.944	0.965	0.972	0.836	0.797	0.831	0.976
43	1.236	1.317	1.319	1.331	1.372	1.368	1.361	1.387	1.391	1.37	1.369	1.368	1.346	1.347	1.34	1.321	1.343	1.334	1.405	1.414	1.419	1.371	1.376	1.386	1.405	1.412	1.421	1.413	1.395	1.403	0.537	0.522	0.499	0.971	0.979	0.981	1.001	1.027	1.018	0.994	1.02	1.027	0.946	0.966	0.973	0.834	0.797	0.832	0.976
43.5	1.236	1.317	1.319	1.331	1.371	1.371	1.361	1.387	1.391	1.369	1.37	1.369	1.348	1.349	1.341	1.323	1.345	1.333	1.406	1.414	1.421	1.372	1.376	1.387	1.405	1.412	1.422	1.414	1.396	1.404	0.536	0.52	0.499	0.974	0.97	0.98	1.002	1.018	1.019	0.996	1.02	1.022	0.946	0.967	0.974	0.833	0.798	0.832	0.977
44	1.236	1.316	1.317	1.331	1.371	1.371	1.362	1.387	1.393	1.367	1.371	1.371	1.348	1.349	1.341	1.323	1.344	1.334	1.406	1.415	1.422	1.371	1.377	1.389	1.407	1.413	1.423	1.415	1.397	1.405	0.535	0.519	0.499	0.974	0.971	0.981	1.002	1.017	1.02	0.997	1.019	1.022	0.948	0.968	0.974	0.834	0.799	0.831	0.976
44.5	1.237	1.316	1.317	1.331	1.37	1.371	1.361	1.389	1.393	1.367	1.372	1.371	1.349	1.35	1.342	1.325	1.346	1.336	1.407	1.415	1.413	1.371	1.379	1.389	1.407	1.415	1.423	1.415	1.398	1.405	0.533	0.517	0.5	0.974	0.97	0.979	1.003	1.018	1.021	0.998	1.02	1.023	0.949	0.969	0.975	0.836	0.799	0.831	0.978
45	1.237	1.315	1.316	1.33	1.371	1.372	1.361	1.389	1.39	1.367	1.373	1.373	1.35	1.351	1.343	1.326	1.347	1.335	1.407	1.413	1.413	1.372	1.379	1.39	1.407	1.415	1.424	1.416	1.398	1.406	0.532	0.516	0.5	0.975	0.97	0.979	1.003	1.018	1.022	0.997	1.02	1.023	0.95	0.97	0.975	0.837	0.801	0.83	0.978
45.5	1.237	1.315	1.317	1.33	1.372	1.373	1.361	1.391	1.391	1.368	1.374	1.374	1.351	1.353	1.344	1.327	1.349	1.337	1.408	1.413	1.414	1.371	1.38	1.39	1.408	1.416	1.423	1.417	1.399	1.407	0.531	0.514	0.499	0.971	0.961	0.979	1.004	1.018	1.023	0.997	1.021	1.019	0.951	0.971	0.976	0.839	0.8	0.83	0.979
46	1.237	1.314	1.316	1.329	1.373	1.369	1.361	1.391	1.393	1.369	1.375	1.375	1.352	1.354	1.346	1.329	1.348	1.34	1.408	1.415	1.415	1.372	1.381	1.391	1.409	1.417	1.423	1.418	1.4	1.407	0.529	0.512	0.5	0.973	0.961	0.979	1.006	1.02	1.024	1	1.022	1.02	0.952	0.972	0.977	0.839	0.801	0.83	0.98
46.5	1.238	1.314	1.316	1.329	1.369	1.37	1.361	1.392	1.393	1.369	1.377	1.375	1.352	1.354	1.346	1.329	1.349	1.34	1.409	1.415	1.416	1.373	1.381	1.385	1.409	1.411	1.421	1.419	1.4	1.409	0.528	0.51	0.5	0.974	0.962	0.977	1.007	1.021	1.025	0.999	1.021	1.02	0.952	0.972	0.977	0.839	0.801	0.83	0.98
47	1.238	1.314	1.316	1.329	1.369	1.372	1.361	1.393	1.394	1.369	1.378	1.377	1.353	1.357	1.348	1.331	1.35	1.341	1.41	1.416	1.417	1.373	1.381	1.387	1.409	1.408	1.422	1.42	1.401	1.41	0.527	0.508	0.5	0.973	0.963	0.977	1.006	1.021	1.021	1	1.022	1.02	0.945	0.971	0.977	0.839	0.795	0.83	0.981
47.5	1.239	1.314	1.316	1.328	1.37	1.373	1.361	1.394	1.396	1.369	1.379	1.378	1.353	1.358	1.349	1.332	1.351	1.343	1.41	1.416	1.418	1.374	1.381	1.389	1.41	1.409	1.422	1.421	1.401	1.41	0.525	0.507	0.5	0.975	0.962	0.976	1.007	1.022	1.022	1.002	1.023	1.02	0.946	0.972	0.978	0.84	0.794	0.83	0.981
48	1.239	1.313	1.315	1.327	1.371	1.374	1.36	1.396	1.397	1.37	1.38	1.379	1.355	1.358	1.349	1.334	1.353	1.346	1.411	1.416	1.418	1.374	1.382	1.389	1.41	1.41	1.423	1.421	1.402	1.411	0.523	0.505	0.501	0.976	0.962	0.976	1.008	1.023	1.023	1.003	1.025	1.021	0.946	0.973	0.979	0.829	0.795	0.826	0.978
[truncated: 143 more columns]

## Sheet: Figure 4B, Figure S5
Cd concentration	0 μM																														200 μM
Strain	WT			CAD1												CRS5									CUP1						WT			CAD1												CRS5
Plasmid	pRS416			pRS416			CRS5			CUP1			NRG1			pRS416			CUP1			NRG1			pRS416			NRG1			pRS416			pRS416			CRS5			CUP1			NRG1			pRS416			CUP1
Time (h)	replica1	replica2	replica3	replica1	replica2	replica3	replica1	replica2	replica3	replica1	replica2	replica3	replica1	replica2	replica3	replica1	replica2	replica3	replica1	replica2	replica3	replica1	replica2	replica3	replica1	replica2	replica3	replica1	replica2	replica3	replica1	replica2	replica3	replica1	replica2	replica3	replica1	replica2	replica3	replica1	replica2	replica3	replica1	replica2	replica3	replica1	replica2	replica3	replica1
0.5	0.1341	0.1284	0.1232	0.1437	0.1483	0.1444	0.1452	0.1458	0.1451	0.1416	0.1454	0.1452	0.1393	0.1464	0.145	0.1456	0.1421	0.1503	0.1409	0.1414	0.1439	0.1448	0.148	0.1494	0.1402	0.1429	0.1452	0.1451	0.1408	0.1452	0.1277	0.1208	0.1328	0.1475	0.1477	0.1468	0.1472	0.1413	0.1434	0.1446	0.1446	0.1408	0.1481	0.1496	0.1413	0.1453	0.1499	0.1403	0.1407
1	0.1288	0.134	0.1296	0.1341	0.1378	0.1342	0.1348	0.1348	0.1355	0.1326	0.1354	0.1343	0.1341	0.1367	0.1368	0.1373	0.1335	0.1377	0.1324	0.1341	0.1347	0.1378	0.14	0.1401	0.1349	0.1349	0.138	0.1407	0.1378	0.142	0.1357	0.1305	0.1334	0.137	0.1374	0.1372	0.138	0.1336	0.1355	0.1349	0.1365	0.1318	0.1385	0.1407	0.1371	0.136	0.1364	0.1312	0.133
1.5	0.1306	0.136	0.1311	0.1386	0.141	0.1357	0.1378	0.1384	0.1376	0.1347	0.1395	0.1371	0.1407	0.143	0.1418	0.1398	0.136	0.1403	0.1354	0.1368	0.1374	0.1436	0.1445	0.1458	0.1381	0.1408	0.1416	0.1437	0.1432	0.1481	0.1403	0.1339	0.1389	0.1414	0.1399	0.1404	0.1424	0.138	0.1387	0.1392	0.1408	0.1365	0.1454	0.1469	0.1444	0.1404	0.1411	0.1351	0.1371
2	0.1351	0.1397	0.1356	0.1424	0.1441	0.1421	0.1419	0.1413	0.1426	0.1405	0.1433	0.1425	0.1487	0.1504	0.1506	0.1458	0.1413	0.145	0.1392	0.1422	0.1419	0.152	0.153	0.1531	0.1446	0.1452	0.1461	0.1488	0.1481	0.1521	0.1434	0.1385	0.1409	0.1478	0.1444	0.1458	0.1478	0.1431	0.1441	0.1449	0.146	0.141	0.1525	0.1539	0.1499	0.1451	0.1459	0.14	0.1422
2.5	0.1418	0.1463	0.142	0.1482	0.1504	0.1483	0.1497	0.1477	0.1492	0.1481	0.1498	0.1495	0.1607	0.1624	0.1601	0.153	0.1474	0.1537	0.1471	0.1491	0.1535	0.1604	0.1619	0.1637	0.1514	0.1493	0.1544	0.1568	0.1566	0.1587	0.1476	0.1421	0.1472	0.15	0.148	0.1498	0.1543	0.1516	0.15	0.1501	0.1518	0.1464	0.1593	0.162	0.1596	0.1495	0.1508	0.145	0.1484
3	0.1512	0.1558	0.1517	0.158	0.16	0.1563	0.1584	0.1575	0.1582	0.1575	0.1599	0.1588	0.1765	0.1781	0.1757	0.1626	0.1572	0.1619	0.1562	0.1586	0.1593	0.1755	0.1756	0.1777	0.161	0.1595	0.1621	0.1693	0.1679	0.1707	0.1501	0.1452	0.1495	0.1529	0.1509	0.1519	0.1584	0.1569	0.1551	0.1541	0.1552	0.1519	0.1676	0.1687	0.1677	0.1533	0.1544	0.148	0.1538
3.5	0.1637	0.1678	0.1647	0.1709	0.1733	0.1692	0.172	0.1701	0.1714	0.1711	0.1736	0.1717	0.1966	0.1993	0.1954	0.1739	0.1702	0.1746	0.1691	0.1707	0.1716	0.1928	0.1935	0.1956	0.175	0.1726	0.1764	0.1822	0.1833	0.1852	0.1524	0.1483	0.1497	0.1554	0.1533	0.154	0.1645	0.1593	0.1591	0.1583	0.1613	0.1567	0.1755	0.176	0.1721	0.1563	0.1571	0.1512	0.1589
4	0.1795	0.1848	0.1798	0.1876	0.1894	0.1857	0.1895	0.1863	0.1876	0.1882	0.1911	0.1894	0.2231	0.226	0.2221	0.1896	0.1868	0.1928	0.1851	0.1874	0.1885	0.2163	0.2175	0.2197	0.1929	0.1884	0.1928	0.2013	0.2032	0.2063	0.1564	0.1537	0.1517	0.1592	0.1587	0.1567	0.1672	0.1627	0.1659	0.1622	0.1637	0.1579	0.1847	0.1832	0.1795	0.1586	0.1618	0.1548	0.1678
4.5	0.1996	0.2047	0.2001	0.2096	0.2098	0.207	0.2123	0.2066	0.2082	0.2109	0.2125	0.2107	0.2575	0.2597	0.2534	0.2118	0.2076	0.2134	0.2064	0.2086	0.21	0.2478	0.2477	0.2514	0.2145	0.2089	0.2151	0.2269	0.2288	0.2324	0.1554	0.1517	0.155	0.1608	0.1579	0.1593	0.172	0.1675	0.1683	0.1663	0.1668	0.1625	0.1915	0.1915	0.1882	0.1606	0.1612	0.1565	0.1716
5	0.2249	0.2314	0.2253	0.2365	0.2368	0.2334	0.2403	0.2339	0.2348	0.2387	0.2412	0.2389	0.2998	0.3017	0.2929	0.237	0.2349	0.2412	0.2332	0.2357	0.2362	0.2837	0.2851	0.2895	0.2427	0.2347	0.2407	0.258	0.2614	0.2651	0.1594	0.1552	0.1552	0.1634	0.1613	0.1614	0.1767	0.1719	0.1726	0.1725	0.1712	0.1693	0.2018	0.2015	0.1975	0.1624	0.1644	0.1574	0.1708
5.5	0.2567	0.2633	0.2567	0.2704	0.2701	0.2654	0.2752	0.266	0.2681	0.2735	0.2758	0.2729	0.3494	0.3515	0.3412	0.2718	0.2674	0.2736	0.2652	0.2693	0.269	0.3293	0.331	0.3344	0.2768	0.2679	0.2735	0.2969	0.3006	0.3051	0.1607	0.159	0.1587	0.1663	0.1648	0.1693	0.1827	0.177	0.1786	0.1759	0.176	0.1706	0.213	0.2129	0.2079	0.1645	0.1651	0.1588	0.1744
6	0.2956	0.303	0.2952	0.3123	0.3105	0.3053	0.3174	0.3065	0.3084	0.3158	0.3178	0.3141	0.4077	0.4093	0.3982	0.3121	0.3074	0.3137	0.3042	0.3099	0.3091	0.3821	0.3834	0.3888	0.3176	0.3051	0.313	0.343	0.3474	0.3521	0.1611	0.1596	0.1588	0.1706	0.1677	0.1718	0.1908	0.1834	0.1848	0.1817	0.1826	0.1763	0.2256	0.2258	0.2206	0.1661	0.1669	0.1602	0.1773
6.5	0.3425	0.3484	0.3411	0.362	0.3583	0.3535	0.3683	0.3539	0.3564	0.3657	0.3669	0.3628	0.4694	0.4701	0.4583	0.359	0.3542	0.3602	0.3513	0.3579	0.3555	0.441	0.4424	0.4477	0.3654	0.3517	0.3617	0.3959	0.4018	0.4071	0.1653	0.1586	0.1651	0.1744	0.1721	0.1739	0.1967	0.1905	0.1921	0.1884	0.1886	0.1834	0.2402	0.2401	0.2352	0.1678	0.1714	0.1621	0.1819
7	0.3985	0.4065	0.3975	0.4232	0.4166	0.4111	0.4293	0.412	0.4149	0.4252	0.4269	0.4219	0.538	0.5403	0.5239	0.4166	0.4113	0.418	0.4087	0.4159	0.412	0.5041	0.5052	0.5119	0.4241	0.4082	0.4166	0.4552	0.4609	0.4663	0.1649	0.1602	0.1648	0.1786	0.1765	0.1775	0.205	0.198	0.1993	0.1956	0.1955	0.1899	0.2562	0.2554	0.2503	0.1691	0.1703	0.1641	0.1845
7.5	0.4581	0.4658	0.4573	0.4824	0.4759	0.4698	0.4902	0.4728	0.4762	0.4838	0.487	0.4814	0.6096	0.6102	0.5944	0.4781	0.4719	0.4785	0.4679	0.4768	0.4739	0.5703	0.5725	0.5814	0.4838	0.4652	0.4764	0.517	0.5251	0.5302	0.1658	0.1623	0.1639	0.1847	0.1817	0.1841	0.2143	0.2072	0.2095	0.2036	0.2039	0.1985	0.2729	0.2725	0.2679	0.1708	0.1717	0.1693	0.1853
8	0.5195	0.5262	0.5182	0.5465	0.5392	0.5348	0.5551	0.5353	0.5389	0.5482	0.5496	0.5445	0.6829	0.6818	0.6674	0.538	0.534	0.5398	0.531	0.5391	0.5355	0.6399	0.6415	0.6496	0.5447	0.5265	0.5379	0.583	0.5915	0.6008	0.1676	0.163	0.1652	0.1903	0.1878	0.1897	0.2253	0.2172	0.2198	0.2125	0.2129	0.2073	0.2921	0.2915	0.2865	0.1719	0.1728	0.1663	0.1884
8.5	0.5861	0.5918	0.5848	0.6141	0.606	0.6006	0.6237	0.6018	0.607	0.6144	0.6164	0.6114	0.751	0.7496	0.734	0.6033	0.5987	0.6059	0.5975	0.6057	0.6013	0.7061	0.7087	0.7168	0.6109	0.5897	0.6018	0.6484	0.6583	0.6655	0.1688	0.1648	0.1666	0.1968	0.1948	0.1968	0.2363	0.2279	0.2317	0.2239	0.2229	0.2169	0.3121	0.3126	0.3069	0.1729	0.1734	0.1672	0.1925
9	0.6554	0.66	0.6517	0.684	0.673	0.6704	0.6958	0.6708	0.6792	0.6837	0.684	0.6806	0.8112	0.8112	0.7964	0.67	0.666	0.6732	0.6652	0.6744	0.6699	0.7679	0.7696	0.7782	0.6789	0.6578	0.669	0.7109	0.723	0.7307	0.1711	0.1662	0.168	0.2054	0.2023	0.2049	0.2497	0.2394	0.245	0.2339	0.2348	0.228	0.3342	0.3342	0.3277	0.1752	0.1751	0.1693	0.1933
9.5	0.7247	0.728	0.7211	0.7527	0.742	0.7408	0.7653	0.7412	0.7498	0.7519	0.7519	0.7495	0.864	0.8612	0.8472	0.7393	0.7337	0.7417	0.7346	0.7423	0.7393	0.8204	0.8217	0.8322	0.7462	0.7255	0.7385	0.7686	0.7818	0.7902	0.1713	0.1666	0.1687	0.2133	0.2104	0.2127	0.2624	0.2524	0.2583	0.2456	0.2451	0.2397	0.356	0.3566	0.351	0.1761	0.1776	0.1705	0.1958
10	0.7906	0.7937	0.7876	0.8209	0.8094	0.8072	0.8304	0.8074	0.8169	0.8183	0.8185	0.8163	0.9026	0.9011	0.8877	0.8052	0.7997	0.8077	0.8022	0.8094	0.8075	0.8638	0.8645	0.8752	0.8121	0.7895	0.802	0.8205	0.8344	0.8433	0.1727	0.1677	0.1705	0.2227	0.2195	0.2227	0.2772	0.2662	0.2725	0.2577	0.2565	0.252	0.3779	0.3787	0.3735	0.1776	0.177	0.1714	0.1979
10.5	0.8521	0.8545	0.8494	0.8819	0.8703	0.8702	0.8931	0.8692	0.8786	0.8797	0.8804	0.8775	0.9317	0.9298	0.9182	0.8681	0.8623	0.869	0.8641	0.8726	0.8704	0.8957	0.8972	0.9105	0.871	0.8495	0.8636	0.8632	0.8785	0.8859	0.174	0.1687	0.1713	0.2322	0.2293	0.232	0.2922	0.2813	0.2877	0.2694	0.2699	0.2652	0.399	0.4023	0.3971	0.1789	0.1782	0.1719	0.2006
11	0.9067	0.9095	0.904	0.9359	0.9229	0.9242	0.9463	0.925	0.9344	0.9337	0.934	0.9322	0.9537	0.9518	0.9398	0.9207	0.9169	0.925	0.9194	0.9285	0.9265	0.9188	0.9211	0.9331	0.9267	0.9052	0.917	0.8967	0.9114	0.9192	0.1753	0.17	0.1725	0.2431	0.2409	0.2427	0.3064	0.296	0.3033	0.2809	0.2823	0.278	0.4215	0.4244	0.4204	0.1802	0.1789	0.1735	0.2032
11.5	0.9508	0.9532	0.9481	0.9782	0.9678	0.9682	0.9895	0.9684	0.9791	0.9765	0.9778	0.9769	0.9682	0.9662	0.9551	0.9658	0.9636	0.9722	0.9655	0.9746	0.9731	0.937	0.9388	0.9506	0.9695	0.95	0.9613	0.9224	0.9368	0.9437	0.1764	0.1709	0.1737	0.254	0.2522	0.2552	0.321	0.3123	0.3202	0.2947	0.2966	0.2929	0.4436	0.4483	0.4433	0.1813	0.1804	0.1745	0.2054
12	0.9844	0.9863	0.9824	1.011	1.0019	1.0021	1.022	1.0017	1.0119	1.0086	1.0104	1.0106	0.9791	0.9762	0.9652	1.0012	0.9977	1.0052	1.0017	1.0094	1.0083	0.95	0.9498	0.9625	1.0044	0.9837	0.9962	0.9411	0.958	0.9636	0.1772	0.1716	0.1749	0.2645	0.264	0.2674	0.3373	0.3286	0.3371	0.3083	0.3103	0.3073	0.4637	0.4695	0.4664	0.1818	0.1811	0.1753	0.2071
12.5	1.009	1.0105	1.0079	1.0341	1.0256	1.027	1.0461	1.0249	1.0377	1.0316	1.0349	1.0354	0.9877	0.9854	0.9743	1.0261	1.0242	1.0317	1.0261	1.0355	1.0349	0.9591	0.9605	0.973	1.029	1.0095	1.0232	0.9542	0.97	0.9767	0.1785	0.1728	0.176	0.2779	0.2772	0.2802	0.3537	0.3446	0.3551	0.3221	0.3248	0.3227	0.486	0.492	0.4905	0.1832	0.1825	0.1766	0.21
13	1.0287	1.0308	1.0287	1.0519	1.0435	1.0447	1.0619	1.0433	1.0555	1.0481	1.0515	1.0524	0.9943	0.992	0.9813	1.0451	1.0442	1.0514	1.0449	1.0553	1.0546	0.9661	0.9679	0.9794	1.0487	1.0309	1.0438	0.9649	0.9802	0.9868	0.1791	0.1736	0.1772	0.2909	0.2905	0.2934	0.3689	0.3603	0.3718	0.3356	0.3395	0.3372	0.5032	0.5117	0.5105	0.1847	0.1836	0.1776	0.2123
13.5	1.044	1.0461	1.0443	1.0618	1.0561	1.0573	1.073	1.0554	1.0672	1.0589	1.0635	1.0637	1.0002	0.9985	0.9867	1.059	1.0571	1.0645	1.0584	1.0681	1.0683	0.9722	0.975	0.986	1.061	1.0436	1.057	0.9726	0.9892	0.9964	0.18	0.1747	0.1779	0.3039	0.3047	0.3075	0.3851	0.3765	0.3888	0.3477	0.3539	0.3516	0.5216	0.5317	0.5301	0.1852	0.1841	0.1789	0.2144
14	1.0534	1.0555	1.0542	1.0674	1.0619	1.0645	1.0795	1.0621	1.0734	1.0646	1.0693	1.0701	1.0053	1.0034	0.9927	1.0656	1.0644	1.0719	1.0655	1.0758	1.0759	0.9783	0.9805	0.9921	1.0688	1.0507	1.0654	0.9794	0.9959	1.002	0.1818	0.1755	0.1791	0.3181	0.319	0.3223	0.3989	0.3928	0.407	0.3606	0.368	0.3661	0.5402	0.5516	0.5486	0.187	0.1853	0.1794	0.217
14.5	1.0581	1.061	1.0592	1.0715	1.0655	1.067	1.0827	1.0661	1.0776	1.0685	1.0733	1.0737	1.0108	1.0096	0.9985	1.0695	1.0697	1.0766	1.0691	1.0796	1.0805	0.9832	0.9857	0.9984	1.0727	1.0553	1.0692	0.986	1.0014	1.007	0.1829	0.1768	0.1823	0.3313	0.3339	0.3373	0.4134	0.4085	0.4233	0.3743	0.3808	0.3808	0.5569	0.5693	0.5675	0.188	0.1863	0.1809	0.2188
15	1.0609	1.064	1.0628	1.0736	1.0687	1.0707	1.0847	1.0684	1.0794	1.0703	1.075	1.0763	1.0165	1.0147	1.0037	1.0718	1.0721	1.0795	1.072	1.0825	1.0827	0.989	0.992	1.0034	1.0757	1.058	1.0717	0.9901	1.0061	1.0119	0.1827	0.1776	0.1804	0.3446	0.3486	0.3524	0.4283	0.4242	0.4388	0.3852	0.3941	0.3951	0.5722	0.5869	0.5858	0.1892	0.1874	0.1838	0.2209
15.5	1.0627	1.0665	1.0647	1.0766	1.0706	1.0715	1.087	1.0705	1.0812	1.0726	1.0773	1.0779	1.0222	1.0205	1.0083	1.0758	1.0742	1.0813	1.0742	1.0843	1.0848	0.9937	0.9954	1.0088	1.0771	1.0609	1.074	0.9946	1.0115	1.0165	0.1846	0.1786	0.1817	0.3586	0.365	0.3685	0.4434	0.4406	0.4538	0.3976	0.4068	0.4093	0.5868	0.6022	0.6019	0.1894	0.1881	0.1835	0.223
16	1.0644	1.0679	1.0667	1.0772	1.0721	1.073	1.0886	1.0719	1.0837	1.075	1.0788	1.0814	1.027	1.0255	1.0146	1.0753	1.0765	1.0842	1.0753	1.0866	1.087	0.9994	1.0003	1.0144	1.0792	1.0622	1.0759	0.9995	1.0164	1.0242	0.1862	0.18	0.183	0.3729	0.3788	0.3823	0.4565	0.452	0.4701	0.4089	0.4198	0.4223	0.5994	0.615	0.6168	0.1911	0.1893	0.1847	0.2247
16.5	1.0661	1.0695	1.069	1.0794	1.0739	1.0768	1.0909	1.0744	1.0857	1.0765	1.0815	1.0822	1.0322	1.0313	1.0199	1.0773	1.0784	1.0862	1.0777	1.0883	1.0887	1.0048	1.006	1.0185	1.0816	1.0658	1.0781	1.0044	1.021	1.0265	0.1871	0.1811	0.1839	0.3855	0.3923	0.397	0.4692	0.4658	0.4836	0.4193	0.4305	0.4345	0.611	0.6286	0.6301	0.192	0.1908	0.1845	0.2273
17	1.0679	1.0709	1.0703	1.0809	1.0759	1.0765	1.0934	1.0757	1.0869	1.0778	1.083	1.0835	1.0379	1.0359	1.0254	1.0793	1.08	1.0877	1.079	1.0896	1.092	1.0096	1.01	1.0235	1.0828	1.0665	1.0796	1.01	1.0253	1.0308	0.1875	0.1819	0.1864	0.3972	0.4072	0.4109	0.4792	0.4784	0.4981	0.4315	0.4433	0.448	0.6234	0.6405	0.6439	0.1929	0.1915	0.1862	0.2289
17.5	1.0692	1.0734	1.0719	1.0828	1.0785	1.0799	1.0941	1.0781	1.0892	1.0795	1.0844	1.0854	1.0416	1.0404	1.0298	1.0807	1.0814	1.0893	1.0807	1.0908	1.0918	1.0137	1.0151	1.0278	1.0848	1.0681	1.0815	1.0135	1.0285	1.0357	0.1884	0.1832	0.1868	0.4097	0.422	0.4249	0.4913	0.4917	0.5113	0.4407	0.4542	0.4581	0.6352	0.6516	0.6541	0.1946	0.1928	0.1872	0.2311
18	1.0708	1.0741	1.0737	1.085	1.0791	1.0801	1.096	1.0788	1.0903	1.0815	1.0862	1.0872	1.0466	1.0452	1.0341	1.0825	1.0833	1.0902	1.0825	1.0928	1.0932	1.0187	1.0188	1.0325	1.0862	1.0696	1.0823	1.0176	1.033	1.0389	0.1923	0.1847	0.1886	0.423	0.4351	0.4378	0.5013	0.5028	0.522	0.4507	0.4649	0.4693	0.6443	0.6606	0.6652	0.1955	0.1932	0.1885	0.2328
18.5	1.0717	1.0753	1.0752	1.0865	1.0804	1.0815	1.0971	1.0796	1.0916	1.0836	1.0875	1.0885	1.052	1.0489	1.0382	1.0836	1.0843	1.0915	1.0832	1.094	1.0944	1.0218	1.0226	1.036	1.0872	1.0695	1.0838	1.0209	1.0364	1.0426	0.1912	0.1857	0.1892	0.434	0.4463	0.4511	0.5124	0.5141	0.5346	0.4583	0.475	0.4798	0.6525	0.6696	0.6746	0.1961	0.1946	0.1894	0.2353
19	1.0732	1.0767	1.0762	1.0877	1.0819	1.0824	1.0985	1.0815	1.0931	1.0841	1.0888	1.0901	1.0548	1.0529	1.0422	1.0853	1.0858	1.0928	1.0847	1.0958	1.0958	1.0256	1.0251	1.0391	1.0886	1.0709	1.085	1.0244	1.0403	1.0454	0.1924	0.1871	0.1905	0.4464	0.4592	0.4636	0.5219	0.5244	0.5465	0.4673	0.4835	0.4903	0.6599	0.6776	0.6844	0.1977	0.1948	0.1912	0.2374
19.5	1.0746	1.0777	1.0773	1.0883	1.0827	1.0835	1.1	1.0825	1.094	1.0854	1.0899	1.091	1.0593	1.0573	1.0462	1.0864	1.0869	1.0943	1.0861	1.0967	1.0971	1.0293	1.0296	1.0428	1.0894	1.073	1.0859	1.0274	1.0436	1.0496	0.193	0.1883	0.1924	0.4567	0.4713	0.4767	0.5315	0.5337	0.5587	0.4752	0.4934	0.499	0.668	0.6855	0.6929	0.1983	0.1965	0.1922	0.239
20	1.0758	1.0787	1.0783	1.0896	1.0843	1.085	1.1013	1.0834	1.0952	1.0864	1.0908	1.0924	1.0635	1.0613	1.0502	1.0877	1.0883	1.0961	1.0873	1.098	1.0977	1.0331	1.0331	1.0481	1.0908	1.0744	1.0872	1.0306	1.0463	1.0528	0.1943	0.1892	0.1932	0.4679	0.4817	0.4856	0.5404	0.5427	0.567	0.4836	0.5012	0.508	0.6735	0.6917	0.6983	0.2011	0.1975	0.193	0.2404
20.5	1.0768	1.0802	1.0792	1.0904	1.0851	1.0863	1.1019	1.085	1.0963	1.0877	1.0922	1.0933	1.0679	1.0653	1.0545	1.0884	1.0887	1.0966	1.0877	1.0983	1.0998	1.0366	1.036	1.0502	1.0915	1.0763	1.0881	1.0337	1.0495	1.0557	0.1955	0.1905	0.1934	0.4778	0.4923	0.498	0.5484	0.5523	0.578	0.4901	0.5084	0.5167	0.6806	0.6976	0.7052	0.2002	0.1988	0.1945	0.2428
21	1.0776	1.0812	1.0809	1.0915	1.0858	1.0869	1.1033	1.086	1.0974	1.0885	1.095	1.0941	1.0718	1.0693	1.0585	1.0896	1.0894	1.0968	1.0885	1.0995	1.0997	1.0401	1.0393	1.0539	1.0921	1.0765	1.0893	1.0366	1.0523	1.0583	0.1973	0.1915	0.1951	0.4867	0.5026	0.5078	0.5563	0.5594	0.5848	0.4974	0.516	0.5252	0.6857	0.703	0.7102	0.2016	0.2	0.1954	0.2441
21.5	1.0793	1.0824	1.0818	1.0923	1.0872	1.0879	1.1042	1.0873	1.099	1.0898	1.0964	1.0961	1.0752	1.0733	1.0625	1.0907	1.0908	1.0981	1.0901	1.1005	1.1013	1.0431	1.0429	1.0571	1.093	1.0768	1.0895	1.0407	1.0558	1.0617	0.1985	0.1931	0.1967	0.4956	0.5122	0.5173	0.5636	0.5674	0.5944	0.5032	0.5231	0.5321	0.6906	0.708	0.7146	0.2019	0.2004	0.1966	0.2459
22	1.0808	1.0846	1.0832	1.0938	1.0883	1.0895	1.1051	1.0882	1.0999	1.0908	1.0961	1.0972	1.079	1.0771	1.0663	1.0914	1.0921	1.0994	1.0909	1.1017	1.1022	1.046	1.0462	1.0603	1.094	1.0784	1.0912	1.043	1.0589	1.0652	0.2002	0.1939	0.1972	0.5041	0.521	0.5262	0.5709	0.5748	0.6005	0.5097	0.5304	0.5389	0.6934	0.7121	0.7185	0.2029	0.2009	0.1968	0.2476
22.5	1.0829	1.0852	1.0847	1.0959	1.0902	1.0911	1.1069	1.0896	1.1007	1.0929	1.0978	1.0988	1.0832	1.0804	1.0702	1.0937	1.0951	1.1009	1.094	1.1047	1.105	1.0495	1.0489	1.0636	1.0955	1.0788	1.0925	1.0468	1.0615	1.0674	0.2003	0.1952	0.1981	0.5116	0.5283	0.5369	0.578	0.5815	0.6077	0.5154	0.5356	0.5447	0.6972	0.7149	0.7208	0.2042	0.2037	0.1985	0.2491
23	1.0842	1.0861	1.0864	1.097	1.0913	1.0925	1.1087	1.0909	1.1031	1.0942	1.1004	1.1003	1.0866	1.0839	1.0737	1.0954	1.0947	1.1024	1.0943	1.1044	1.1052	1.0524	1.0521	1.0667	1.0973	1.0804	1.093	1.0493	1.0645	1.0715	0.2	0.1962	0.1993	0.5189	0.5365	0.5422	0.5836	0.5881	0.6147	0.5209	0.5421	0.5506	0.7012	0.7172	0.722	0.2055	0.203	0.1989	0.2504
23.5	1.0864	1.0882	1.0884	1.0988	1.093	1.0938	1.1103	1.0925	1.105	1.0963	1.101	1.1022	1.0908	1.089	1.0771	1.0971	1.0965	1.1043	1.0962	1.1062	1.1071	1.0563	1.0575	1.0695	1.0989	1.0815	1.0951	1.0529	1.0675	1.0745	0.2025	0.1974	0.201	0.5251	0.5444	0.5513	0.5891	0.5936	0.6222	0.5266	0.5465	0.5563	0.7041	0.7189	0.7233	0.2063	0.2042	0.2002	0.2525
24	1.0881	1.0902	1.0901	1.1006	1.095	1.0957	1.1124	1.0948	1.106	1.098	1.1029	1.1031	1.0927	1.0901	1.0798	1.0993	1.0984	1.1053	1.0976	1.1078	1.1082	1.0581	1.0582	1.0728	1.1003	1.0823	1.0963	1.0552	1.0703	1.0763	0.2024	0.1981	0.2017	0.5318	0.5507	0.5574	0.5951	0.6	0.6263	0.531	0.5525	0.5611	0.7055	0.7191	0.7239	0.2062	0.2055	0.2012	0.2534
24.5	1.0909	1.0934	1.0928	1.1026	1.0972	1.0981	1.1144	1.0973	1.1091	1.1	1.1052	1.1063	1.0955	1.0933	1.0851	1.102	1.1003	1.1083	1.0996	1.1109	1.1111	1.0612	1.0623	1.0756	1.1021	1.0845	1.099	1.0573	1.0729	1.0793	0.2029	0.1994	0.2029	0.5381	0.5577	0.5656	0.6	0.6052	0.6333	0.5353	0.5564	0.5681	0.7068	0.7189	0.7225	0.2075	0.2058	0.2017	0.2553
25	1.0925	1.0959	1.0952	1.1068	1.1	1.1002	1.1168	1.0994	1.1107	1.1029	1.1075	1.1089	1.0983	1.0962	1.0878	1.1033	1.1022	1.1102	1.1026	1.1121	1.113	1.0639	1.0641	1.0784	1.104	1.0862	1.1008	1.0597	1.0756	1.082	0.2051	0.2005	0.2039	0.5442	0.5632	0.5711	0.6071	0.6098	0.6379	0.5398	0.5608	0.571	0.7078	0.7182	0.7208	0.2082	0.2063	0.2019	0.257
25.5	1.0957	1.097	1.0979	1.108	1.1017	1.1022	1.1185	1.1009	1.1127	1.1054	1.1099	1.1107	1.101	1.0993	1.0889	1.1059	1.1056	1.1142	1.1046	1.1142	1.1152	1.0663	1.0663	1.0804	1.1064	1.0913	1.1031	1.0624	1.0778	1.0845	0.2055	0.2013	0.2046	0.5494	0.5693	0.5762	0.6097	0.6143	0.6419	0.5438	0.5648	0.5755	0.7078	0.7176	0.7199	0.209	0.2073	0.2031	0.2578
26	1.0984	1.0992	1.1003	1.1105	1.1039	1.1047	1.122	1.1039	1.1154	1.1079	1.1126	1.1131	1.1039	1.1023	1.0915	1.1085	1.107	1.1144	1.1068	1.1172	1.1173	1.0697	1.0685	1.0845	1.1085	1.091	1.1047	1.0648	1.0804	1.087	0.2072	0.2025	0.2082	0.5548	0.5744	0.582	0.6151	0.6184	0.6474	0.5475	0.5687	0.5782	0.7064	0.7166	0.7186	0.2109	0.2079	0.2048	0.2597
26.5	1.1005	1.1023	1.1029	1.1128	1.1066	1.107	1.1231	1.106	1.1178	1.11	1.1152	1.1154	1.1069	1.1046	1.0958	1.1102	1.1091	1.1174	1.1087	1.1186	1.1199	1.0711	1.0708	1.0864	1.1116	1.0928	1.1071	1.0666	1.0829	1.0894	0.2075	0.2034	0.2073	0.5594	0.5795	0.5886	0.6192	0.6236	0.6528	0.5499	0.572	0.5824	0.7052	0.7155	0.718	0.21	0.2104	0.2057	0.261
27	1.1034	1.1046	1.1057	1.1162	1.1083	1.1102	1.1259	1.1081	1.1213	1.114	1.1178	1.1184	1.1093	1.1087	1.097	1.1133	1.1117	1.1195	1.1125	1.1217	1.1222	1.0741	1.0743	1.0874	1.1137	1.0964	1.1095	1.07	1.0853	1.0934	0.209	0.2047	0.2081	0.5636	0.5842	0.5922	0.6241	0.6272	0.6561	0.5545	0.5754	0.5865	0.7041	0.7147	0.7191	0.2104	0.2093	0.2055	0.2632
27.5	1.1054	1.1075	1.1082	1.1183	1.1112	1.1125	1.1283	1.1101	1.1228	1.1157	1.1206	1.121	1.1117	1.1097	1.0998	1.1157	1.1143	1.1219	1.1145	1.1238	1.1242	1.0771	1.0768	1.0897	1.116	1.098	1.1118	1.0717	1.0873	1.0936	0.2088	0.2054	0.2098	0.5672	0.5898	0.5964	0.6275	0.6319	0.6603	0.5569	0.5792	0.5898	0.7038	0.7142	0.7182	0.2109	0.2108	0.2063	0.2635
28	1.108	1.1095	1.111	1.1213	1.1161	1.118	1.1314	1.1135	1.1265	1.1182	1.1224	1.1254	1.1148	1.1115	1.1019	1.1188	1.1167	1.1248	1.1172	1.1262	1.1273	1.0788	1.0787	1.0926	1.1187	1.1004	1.1158	1.074	1.0897	1.0962	0.2104	0.2068	0.21	0.5719	0.5917	0.6026	0.6324	0.635	0.6652	0.5589	0.5819	0.5929	0.7026	0.7136	0.7174	0.2121	0.2108	0.2076	0.2653
28.5	1.1103	1.112	1.1133	1.124	1.1171	1.1196	1.1336	1.1156	1.129	1.1208	1.1271	1.1267	1.1172	1.1142	1.1049	1.1207	1.1193	1.1277	1.1191	1.1289	1.1302	1.0817	1.081	1.0956	1.1208	1.1033	1.1167	1.0758	1.0913	1.0979	0.2112	0.2073	0.2124	0.5746	0.5955	0.604	0.6357	0.6393	0.6688	0.5623	0.5855	0.5954	0.7025	0.7138	0.7188	0.2132	0.2108	0.2078	0.2675
29	1.113	1.1154	1.1161	1.1269	1.1196	1.1221	1.136	1.1174	1.1311	1.1232	1.1277	1.1288	1.1196	1.1169	1.1066	1.123	1.1219	1.1304	1.1215	1.1309	1.1322	1.0835	1.0825	1.0966	1.1235	1.1054	1.1186	1.0784	1.0935	1.1004	0.2119	0.2081	0.2118	0.5794	0.5987	0.608	0.6401	0.6427	0.6722	0.5653	0.5875	0.5984	0.7021	0.7143	0.7181	0.214	0.2122	0.2092	0.268
29.5	1.1155	1.1187	1.1186	1.129	1.1222	1.1248	1.1377	1.1203	1.1334	1.1255	1.1302	1.1322	1.1217	1.1199	1.1096	1.1259	1.1242	1.1315	1.1241	1.1342	1.1363	1.0856	1.0852	1.0988	1.1255	1.1083	1.1215	1.0797	1.0953	1.1017	0.213	0.2094	0.213	0.5822	0.6023	0.6117	0.6438	0.6467	0.6789	0.5677	0.5912	0.6013	0.7023	0.7145	0.7191	0.2144	0.2131	0.2091	0.2695
30	1.1177	1.1188	1.1204	1.1325	1.1246	1.1273	1.1397	1.1222	1.1354	1.1277	1.1325	1.1336	1.1235	1.1213	1.1108	1.1283	1.1265	1.1347	1.1263	1.1357	1.1386	1.0874	1.0865	1.1004	1.1277	1.11	1.1235	1.0811	1.0969	1.105	0.2133	0.2099	0.2129	0.5843	0.6041	0.6155	0.6509	0.651	0.6832	0.5703	0.591	0.6033	0.7022	0.7151	0.7192	0.2152	0.2136	0.2098	0.2705
30.5	1.1194	1.1215	1.1229	1.1335	1.1278	1.1298	1.1421	1.1247	1.1374	1.1304	1.1345	1.1366	1.1257	1.1229	1.1132	1.1301	1.129	1.137	1.1288	1.1378	1.1395	1.0889	1.089	1.1033	1.13	1.1122	1.126	1.0826	1.0987	1.1061	0.2148	0.2106	0.2139	0.5879	0.6077	0.6177	0.6531	0.6556	0.6859	0.5727	0.5941	0.6058	0.7026	0.7163	0.7209	0.2159	0.2124	0.2102	0.272
31	1.1211	1.1232	1.125	1.1365	1.1289	1.1309	1.1445	1.1267	1.1396	1.1324	1.1368	1.1378	1.1271	1.1246	1.1147	1.1322	1.1308	1.139	1.1305	1.1402	1.1408	1.0938	1.0908	1.1053	1.1322	1.1156	1.1283	1.0849	1.101	1.1078	0.215	0.2116	0.2155	0.5903	0.6112	0.6207	0.6572	0.6591	0.6893	0.5746	0.596	0.6088	0.7037	0.7168	0.7214	0.2168	0.2141	0.2111	0.2728
31.5	1.1228	1.1248	1.1265	1.1378	1.1306	1.133	1.1475	1.128	1.1416	1.1347	1.1394	1.1407	1.1288	1.1262	1.1165	1.1347	1.1333	1.1411	1.1327	1.142	1.1435	1.0934	1.0939	1.1082	1.134	1.1163	1.1307	1.0867	1.1026	1.1098	0.2156	0.2123	0.2165	0.5922	0.6144	0.6231	0.6616	0.6623	0.693	0.5769	0.5986	0.6097	0.7056	0.7177	0.7223	0.2161	0.2148	0.2121	0.2734
32	1.1245	1.127	1.1288	1.139	1.133	1.135	1.148	1.1302	1.1434	1.1357	1.1407	1.1421	1.1299	1.1286	1.1173	1.1364	1.1353	1.1428	1.1344	1.1443	1.145	1.0945	1.0946	1.1089	1.1361	1.1192	1.1318	1.0878	1.1046	1.1113	0.2172	0.2132	0.217	0.5952	0.616	0.6259	0.6659	0.6656	0.6958	0.5777	0.6015	0.6115	0.7052	0.7179	0.722	0.2171	0.2146	0.2121	0.2746
32.5	1.1262	1.129	1.1303	1.1414	1.135	1.1372	1.1499	1.132	1.1455	1.1379	1.1417	1.1439	1.1319	1.1315	1.1199	1.1383	1.1366	1.1447	1.136	1.1457	1.1469	1.0964	1.0957	1.1106	1.1383	1.1209	1.1343	1.0899	1.1059	1.1134	0.2165	0.2136	0.2172	0.5966	0.618	0.6284	0.6699	0.6699	0.6991	0.5797	0.6023	0.6135	0.7067	0.7191	0.7229	0.2171	0.2158	0.2124	0.2756
33	1.1277	1.1305	1.1321	1.1432	1.1372	1.1391	1.1518	1.1343	1.1471	1.1395	1.1441	1.1459	1.1328	1.1307	1.121	1.1395	1.1382	1.1469	1.1375	1.1476	1.15	1.0978	1.0974	1.112	1.1397	1.1228	1.1364	1.0909	1.1079	1.1144	0.2169	0.2144	0.2184	0.5988	0.6202	0.63	0.6741	0.6737	0.7035	0.5815	0.6042	0.6149	0.7058	0.7197	0.7235	0.218	0.2167	0.2133	0.277
33.5	1.129	1.132	1.1337	1.1444	1.139	1.1416	1.1528	1.1356	1.1485	1.1407	1.1461	1.1476	1.1342	1.1324	1.1222	1.1414	1.14	1.1495	1.1391	1.1493	1.1518	1.0993	1.0995	1.1131	1.1409	1.1238	1.1373	1.0925	1.1094	1.1171	0.2185	0.2151	0.2185	0.6008	0.6221	0.6326	0.6785	0.6772	0.7062	0.583	0.6057	0.6174	0.7068	0.7199	0.7242	0.2179	0.2163	0.214	0.2789
34	1.1295	1.1348	1.1357	1.1456	1.1408	1.1429	1.1544	1.1373	1.1515	1.1422	1.1472	1.1494	1.1356	1.134	1.1248	1.1427	1.141	1.15	1.1404	1.1509	1.1516	1.1011	1.1013	1.1162	1.1426	1.1262	1.1395	1.094	1.1106	1.1171	0.2187	0.2158	0.2197	0.6018	0.625	0.6351	0.6828	0.6824	0.7083	0.5845	0.6073	0.6193	0.7076	0.7212	0.7252	0.2189	0.2163	0.2142	0.2798
34.5	1.1313	1.1345	1.1363	1.148	1.1427	1.1444	1.1563	1.139	1.152	1.144	1.1487	1.1513	1.137	1.1356	1.1264	1.146	1.1437	1.1521	1.142	1.1528	1.1538	1.1022	1.1028	1.117	1.1443	1.1276	1.1405	1.0952	1.1122	1.1197	0.2196	0.2165	0.22	0.6056	0.6266	0.6346	0.6868	0.6832	0.7109	0.5866	0.6091	0.6211	0.7075	0.7212	0.7279	0.2187	0.2177	0.2142	0.281
35	1.1324	1.1359	1.1381	1.1489	1.1443	1.1472	1.1574	1.1407	1.1533	1.1456	1.1508	1.1526	1.1384	1.1367	1.1263	1.1458	1.1457	1.1538	1.1436	1.1544	1.1553	1.1041	1.1052	1.1181	1.1459	1.1299	1.1423	1.0966	1.1139	1.1204	0.2196	0.2168	0.2209	0.6052	0.627	0.6393	0.6911	0.6865	0.7117	0.5883	0.6107	0.6223	0.7086	0.7232	0.7274	0.2194	0.2171	0.2157	0.282
35.5	1.1331	1.1364	1.1388	1.1509	1.1457	1.1474	1.159	1.142	1.156	1.1464	1.1518	1.1532	1.1389	1.1373	1.1271	1.1465	1.1465	1.1548	1.1444	1.1549	1.1568	1.1041	1.1053	1.1184	1.1467	1.1299	1.1445	1.0973	1.1148	1.1219	0.2206	0.2172	0.2218	0.6072	0.6281	0.6387	0.6972	0.6893	0.7121	0.5886	0.6126	0.6224	0.7097	0.7228	0.7271	0.2194	0.218	0.2142	0.2832
36	1.1333	1.1374	1.1392	1.1517	1.1466	1.1483	1.16	1.1422	1.1569	1.1472	1.1526	1.1543	1.1393	1.1374	1.1274	1.1489	1.1475	1.1549	1.1453	1.156	1.1571	1.1064	1.1064	1.1193	1.1483	1.1316	1.1444	1.0988	1.1154	1.1223	0.2208	0.2175	0.2216	0.6082	0.6289	0.64	0.6998	0.6921	0.7124	0.5919	0.6133	0.6241	0.709	0.7231	0.7277	0.2201	0.2182	0.2153	0.2836
36.5	1.1343	1.1385	1.1402	1.1533	1.1482	1.1492	1.1612	1.1432	1.1561	1.1485	1.1535	1.1553	1.1398	1.1383	1.128	1.149	1.1481	1.1564	1.1468	1.1566	1.1582	1.1066	1.1074	1.1205	1.1488	1.1315	1.1451	1.0994	1.1168	1.1224	0.221	0.2182	0.2226	0.6094	0.6312	0.6419	0.7044	0.6929	0.7132	0.5914	0.6142	0.6246	0.71	0.7232	0.7283	0.2213	0.2184	0.2175	0.2853
37	1.1349	1.1396	1.1408	1.1538	1.1491	1.1499	1.1618	1.1441	1.157	1.1493	1.1549	1.1567	1.1402	1.1396	1.1286	1.1494	1.1491	1.1565	1.1477	1.1579	1.159	1.1068	1.1097	1.1221	1.1495	1.1335	1.1464	1.1	1.1172	1.1237	0.2213	0.2185	0.2233	0.6105	0.6313	0.6424	0.7075	0.6942	0.7132	0.5932	0.6151	0.6261	0.7105	0.724	0.7284	0.2215	0.218	0.2155	0.2864
37.5	1.1351	1.1399	1.142	1.1545	1.1495	1.1528	1.1626	1.1453	1.1583	1.1505	1.1573	1.1576	1.1412	1.1393	1.1298	1.15	1.1497	1.1579	1.1485	1.159	1.1602	1.1072	1.1104	1.1224	1.1509	1.1337	1.1491	1.1006	1.1182	1.125	0.2218	0.2204	0.2238	0.6113	0.6321	0.6432	0.7102	0.6957	0.7134	0.5938	0.6159	0.6263	0.7119	0.7247	0.7295	0.2214	0.2185	0.2164	0.2877
38	1.1362	1.1404	1.1427	1.1559	1.1505	1.1528	1.1639	1.1464	1.1592	1.1514	1.1566	1.1582	1.1416	1.14	1.1316	1.1514	1.1509	1.1589	1.1508	1.16	1.161	1.1094	1.11	1.1232	1.152	1.1354	1.1486	1.1019	1.1193	1.1263	0.2218	0.2193	0.2246	0.6116	0.6338	0.6439	0.7117	0.6955	0.714	0.5966	0.6161	0.6277	0.7116	0.7252	0.7299	0.2211	0.22	0.2166	0.2885
38.5	1.1366	1.1412	1.1433	1.1574	1.1519	1.1534	1.1643	1.1471	1.1602	1.1523	1.1577	1.1591	1.1417	1.1404	1.1306	1.152	1.1521	1.1592	1.1504	1.1608	1.1618	1.1095	1.1112	1.1242	1.1527	1.1353	1.1491	1.1025	1.1199	1.1264	0.2226	0.2198	0.224	0.6131	0.6339	0.6451	0.7157	0.6957	0.7141	0.5954	0.6178	0.6293	0.7125	0.7254	0.7316	0.2209	0.2182	0.2176	0.2901
39	1.1373	1.1417	1.144	1.1576	1.1526	1.1546	1.1656	1.1479	1.1615	1.1533	1.1579	1.1612	1.144	1.1415	1.1314	1.1535	1.1532	1.1607	1.1507	1.1616	1.1626	1.1098	1.1117	1.1244	1.1539	1.14	1.1509	1.1038	1.1208	1.1268	0.223	0.2198	0.2238	0.6142	0.6348	0.6466	0.7153	0.6961	0.714	0.5969	0.6187	0.6296	0.7124	0.7257	0.7302	0.2213	0.2191	0.2171	0.2916
39.5	1.1383	1.1422	1.1445	1.159	1.1538	1.1557	1.1663	1.149	1.1623	1.1541	1.1589	1.1615	1.1444	1.1418	1.1314	1.154	1.1539	1.1617	1.1519	1.1627	1.1641	1.1117	1.1125	1.1254	1.1546	1.138	1.1513	1.1046	1.1218	1.13	0.2246	0.2202	0.2241	0.6147	0.6343	0.6482	0.718	0.6979	0.7145	0.5974	0.6202	0.6301	0.7127	0.7264	0.7311	0.2214	0.2189	0.2176	0.2945
40	1.1396	1.1427	1.1454	1.1591	1.1548	1.1566	1.1671	1.1504	1.1636	1.1549	1.1606	1.1631	1.1439	1.1438	1.1329	1.1549	1.155	1.1629	1.1525	1.1636	1.1651	1.1116	1.1136	1.1262	1.1564	1.1406	1.153	1.1055	1.1229	1.1303	0.2246	0.2205	0.2248	0.6148	0.6364	0.647	0.7174	0.698	0.7164	0.5989	0.6212	0.6311	0.7134	0.7278	0.7327	0.2212	0.2192	0.2175	0.296
40.5	1.1401	1.1446	1.1462	1.1602	1.1553	1.1573	1.1678	1.1511	1.1635	1.1557	1.1611	1.1627	1.1439	1.1423	1.1338	1.1552	1.1555	1.1648	1.1536	1.1639	1.1656	1.1126	1.1139	1.1271	1.1565	1.14	1.1539	1.1057	1.1239	1.1301	0.224	0.2211	0.2243	0.6155	0.636	0.6484	0.7177	0.6986	0.7169	0.5996	0.6206	0.6314	0.7143	0.7287	0.7336	0.2221	0.2179	0.2184	0.2982
41	1.1407	1.1452	1.1473	1.1615	1.1564	1.1578	1.169	1.1522	1.1645	1.1577	1.1621	1.1632	1.1445	1.1429	1.134	1.1563	1.1562	1.1638	1.1546	1.1648	1.1666	1.1126	1.1143	1.1277	1.1572	1.1405	1.1536	1.1065	1.1243	1.1307	0.2237	0.2214	0.2268	0.6155	0.6381	0.6472	0.7188	0.6994	0.7182	0.6001	0.621	0.6305	0.7151	0.7294	0.7345	0.2212	0.2179	0.2178	0.2994
41.5	1.1424	1.1464	1.1484	1.163	1.1578	1.1594	1.1707	1.1536	1.1666	1.1581	1.1638	1.1647	1.1453	1.1442	1.1351	1.1581	1.1581	1.166	1.1562	1.1674	1.1677	1.1143	1.1165	1.129	1.1593	1.1435	1.1563	1.1088	1.1263	1.1324	0.2247	0.2217	0.2263	0.6183	0.6389	0.6498	0.7214	0.7005	0.7197	0.6031	0.6226	0.6324	0.7172	0.7317	0.7358	0.2229	0.2203	0.2179	0.3024
42	1.144	1.1481	1.1502	1.1643	1.1596	1.1615	1.1733	1.1555	1.1679	1.1599	1.1653	1.1668	1.1466	1.1455	1.136	1.1598	1.1598	1.1676	1.1581	1.1683	1.1694	1.1152	1.1181	1.1331	1.1609	1.1443	1.1577	1.1097	1.1277	1.1339	0.2252	0.2223	0.2258	0.6174	0.639	0.6495	0.721	0.7016	0.721	0.603	0.6231	0.6326	0.7191	0.7326	0.7376	0.2224	0.2201	0.2183	0.304
42.5	1.1455	1.1491	1.1514	1.1651	1.1619	1.1629	1.1733	1.1559	1.1693	1.1607	1.1658	1.1679	1.1469	1.1455	1.1373	1.1611	1.161	1.1693	1.1592	1.1695	1.1716	1.1168	1.1193	1.1321	1.1618	1.1455	1.1591	1.1121	1.1287	1.1355	0.2257	0.2227	0.2265	0.6175	0.6395	0.6492	0.7227	0.7009	0.7216	0.6045	0.6242	0.6334	0.7202	0.7333	0.7381	0.2229	0.2208	0.2184	0.3062
43	1.1444	1.1487	1.1509	1.1653	1.1604	1.1627	1.1737	1.1565	1.17	1.1611	1.1667	1.1686	1.1471	1.1464	1.1373	1.1611	1.1617	1.1711	1.1597	1.17	1.1737	1.1165	1.1196	1.1326	1.1623	1.1459	1.1596	1.1118	1.1297	1.1364	0.2261	0.2227	0.2263	0.6181	0.64	0.6486	0.7231	0.7055	0.7226	0.6062	0.6249	0.6326	0.7205	0.7346	0.7394	0.2226	0.2207	0.2181	0.3091
43.5	1.145	1.149	1.1514	1.1659	1.1609	1.1632	1.1735	1.1569	1.1701	1.1612	1.1671	1.1696	1.147	1.1462	1.1371	1.1616	1.1629	1.1697	1.1604	1.1705	1.1723	1.1173	1.1211	1.1323	1.1621	1.1459	1.1593	1.1112	1.1301	1.1368	0.2261	0.223	0.2272	0.6183	0.6397	0.6492	0.7261	0.703	0.7232	0.6073	0.6256	0.633	0.7214	0.7348	0.7403	0.2222	0.2212	0.2186	0.3112
44	1.1451	1.1497	1.1518	1.1664	1.1617	1.1638	1.1765	1.1575	1.1703	1.1624	1.168	1.1694	1.1469	1.1456	1.1369	1.1623	1.1619	1.1709	1.1606	1.1702	1.1724	1.1188	1.1199	1.1331	1.1629	1.1473	1.1605	1.1121	1.1302	1.1369	0.2259	0.2229	0.2264	0.6184	0.6393	0.6486	0.7262	0.705	0.7251	0.6081	0.6262	0.632	0.7212	0.7355	0.7408	0.2225	0.2205	0.2193	0.315
44.5	1.1454	1.1503	1.1519	1.166	1.1624	1.1647	1.175	1.1594	1.1712	1.163	1.1681	1.1701	1.1474	1.146	1.1369	1.1629	1.1627	1.1727	1.1608	1.1712	1.1729	1.1172	1.1198	1.1331	1.1632	1.1479	1.1608	1.1123	1.1311	1.1376	0.2269	0.223	0.2274	0.6194	0.6415	0.6487	0.7268	0.706	0.726	0.6107	0.6266	0.6322	0.7219	0.7367	0.7416	0.223	0.2221	0.2198	0.3164
45	1.1451	1.1509	1.1515	1.1675	1.1628	1.1651	1.1755	1.1586	1.1721	1.1634	1.1685	1.1713	1.1476	1.1466	1.137	1.1642	1.1636	1.1715	1.1622	1.1724	1.1753	1.1174	1.1207	1.1331	1.1641	1.1483	1.1614	1.1132	1.1316	1.1381	0.2282	0.2233	0.227	0.6198	0.6398	0.6478	0.7297	0.7058	0.7255	0.6122	0.6279	0.6319	0.7224	0.7365	0.7416	0.2221	0.2205	0.2201	0.3201
45.5	1.1453	1.1508	1.1523	1.1674	1.1633	1.1655	1.176	1.1596	1.1724	1.1639	1.1691	1.1722	1.1473	1.146	1.1371	1.1642	1.1648	1.172	1.1616	1.1728	1.1746	1.1194	1.1208	1.133	1.165	1.1484	1.162	1.1129	1.1314	1.1383	0.2269	0.2233	0.2288	0.6197	0.6403	0.6468	0.7286	0.7052	0.7272	0.6128	0.6288	0.6315	0.7231	0.7367	0.7422	0.2227	0.2219	0.2185	0.3234
46	1.1454	1.1528	1.1524	1.1677	1.1638	1.1661	1.1766	1.16	1.1729	1.1645	1.1696	1.1719	1.1474	1.1465	1.137	1.1654	1.1644	1.1729	1.1629	1.1728	1.1751	1.1182	1.1209	1.1341	1.1652	1.151	1.1643	1.1135	1.1317	1.1387	0.2271	0.2238	0.2273	0.6194	0.6398	0.6467	0.7305	0.705	0.7276	0.6145	0.6295	0.6318	0.7233	0.7388	0.743	0.2227	0.2222	0.2179	0.327
46.5	1.1448	1.1522	1.1528	1.1684	1.1636	1.1659	1.1771	1.1601	1.1733	1.1648	1.1696	1.1723	1.1473	1.1458	1.1371	1.1653	1.1644	1.1733	1.1625	1.1739	1.1753	1.1189	1.1229	1.1338	1.1653	1.1507	1.1639	1.1143	1.1325	1.1394	0.2267	0.2237	0.2281	0.6205	0.6402	0.6453	0.7294	0.7058	0.7272	0.6171	0.6289	0.6305	0.7244	0.7385	0.7445	0.2221	0.2212	0.2182	0.3307
47	1.1452	1.1516	1.153	1.1685	1.1644	1.1669	1.1772	1.1606	1.1738	1.1651	1.1702	1.173	1.1491	1.1458	1.1371	1.1653	1.165	1.1732	1.1629	1.1738	1.1756	1.1187	1.1208	1.1346	1.1662	1.15	1.1649	1.1143	1.1328	1.1394	0.2265	0.224	0.2273	0.6206	0.6403	0.6438	0.7318	0.7068	0.7271	0.6195	0.6295	0.6309	0.7237	0.7393	0.7455	0.2224	0.2213	0.2182	0.3331
47.5	1.1455	1.1517	1.153	1.1685	1.164	1.1671	1.1772	1.1608	1.1741	1.1654	1.1708	1.1729	1.1472	1.1454	1.1373	1.1656	1.1651	1.1738	1.1634	1.1742	1.176	1.1183	1.1213	1.1346	1.1671	1.151	1.1637	1.1139	1.1327	1.1394	0.2272	0.2243	0.2279	0.6201	0.6392	0.6451	0.73	0.7065	0.7279	0.6198	0.629	0.6304	0.7256	0.739	0.7458	0.2221	0.2215	0.2197	0.3367
48	1.1463	1.1529	1.1528	1.1689	1.1649	1.1674	1.1777	1.1613	1.1745	1.1661	1.171	1.1728	1.1467	1.146	1.1366	1.1663	1.1663	1.1742	1.1634	1.1743	1.1763	1.119	1.1215	1.134	1.1674	1.1517	1.1634	1.1147	1.1337	1.14	0.2271	0.2241	0.228	0.6211	0.6383	0.6435	0.7314	0.7073	0.7279	0.6232	0.6294	0.6292	0.7256	0.7393	0.7455	0.2222	0.2205	0.219	0.3419
[truncated: 98 more columns]

## Sheet: Figure S4
Cd concentration	0 μM																								100 μM
Plasmid	pRS426			CAD1			CRS5			CUP1			NRG1			PPH21			BMH1			QCR6			pRS426			CAD1			CRS5			CUP1			NRG1			PPH21			BMH1			QCR6
Time (h)	replica1	replica2	replica3	replica1	replica2	replica3	replica1	replica2	replica3	replica1	replica2	replica3	replica1	replica2	replica3	replica1	replica2	replica3	replica1	replica2	replica3	replica1	replica2	replica3	replica1	replica2	replica3	replica1	replica2	replica3	replica1	replica2	replica3	replica1	replica2	replica3	replica1	replica2	replica3	replica1	replica2	replica3	replica1	replica2	replica3	replica1	replica2	replica3
0	0.154	0.149	0.152	0.148	0.155	0.149	0.148	0.149	0.15	0.15	0.149	0.149	0.149	0.152	0.15	0.155	0.155	0.152	0.159	0.156	0.156	0.147	0.147	0.146	0.149	0.148	0.151	0.149	0.149	0.149	0.148	0.15	0.152	0.149	0.146	0.146	0.149	0.147	0.146	0.151	0.152	0.153	0.153	0.152	0.152	0.143	0.144	0.149
0.5	0.157	0.158	0.16	0.153	0.159	0.158	0.154	0.155	0.155	0.156	0.156	0.157	0.158	0.16	0.158	0.163	0.162	0.158	0.161	0.16	0.162	0.154	0.154	0.153	0.157	0.158	0.158	0.158	0.157	0.159	0.153	0.157	0.159	0.153	0.153	0.152	0.158	0.154	0.155	0.157	0.159	0.16	0.16	0.161	0.158	0.15	0.151	0.156
1	0.163	0.163	0.169	0.16	0.166	0.163	0.162	0.161	0.16	0.163	0.161	0.162	0.163	0.166	0.165	0.169	0.167	0.167	0.166	0.164	0.166	0.16	0.159	0.159	0.164	0.164	0.164	0.164	0.163	0.165	0.161	0.163	0.168	0.159	0.159	0.158	0.163	0.16	0.161	0.163	0.164	0.168	0.164	0.166	0.163	0.158	0.159	0.162
1.5	0.171	0.171	0.175	0.167	0.173	0.17	0.17	0.169	0.168	0.17	0.169	0.169	0.169	0.171	0.171	0.178	0.175	0.174	0.172	0.17	0.172	0.169	0.169	0.168	0.171	0.171	0.173	0.172	0.171	0.174	0.171	0.173	0.176	0.167	0.168	0.167	0.17	0.168	0.167	0.172	0.172	0.176	0.171	0.172	0.168	0.166	0.168	0.171
2	0.182	0.181	0.186	0.176	0.182	0.18	0.179	0.179	0.178	0.18	0.178	0.179	0.177	0.179	0.177	0.19	0.185	0.183	0.179	0.177	0.179	0.18	0.179	0.178	0.179	0.178	0.181	0.18	0.178	0.183	0.18	0.182	0.187	0.176	0.176	0.176	0.178	0.173	0.175	0.18	0.18	0.185	0.177	0.177	0.174	0.174	0.174	0.179
2.5	0.197	0.196	0.203	0.189	0.196	0.194	0.193	0.194	0.194	0.194	0.192	0.194	0.185	0.189	0.189	0.204	0.201	0.199	0.188	0.186	0.189	0.193	0.193	0.194	0.184	0.184	0.186	0.189	0.185	0.19	0.194	0.196	0.2	0.188	0.186	0.188	0.185	0.181	0.182	0.186	0.187	0.192	0.182	0.182	0.179	0.18	0.181	0.186
3	0.216	0.216	0.224	0.207	0.214	0.214	0.21	0.213	0.213	0.212	0.21	0.214	0.199	0.203	0.204	0.225	0.221	0.22	0.199	0.198	0.2	0.213	0.214	0.213	0.19	0.189	0.191	0.198	0.193	0.196	0.212	0.211	0.215	0.203	0.2	0.201	0.193	0.189	0.191	0.192	0.193	0.198	0.186	0.187	0.184	0.186	0.186	0.191
3.5	0.242	0.243	0.252	0.229	0.237	0.238	0.234	0.237	0.237	0.234	0.234	0.238	0.218	0.22	0.224	0.252	0.247	0.246	0.212	0.211	0.214	0.236	0.239	0.238	0.195	0.193	0.196	0.209	0.201	0.204	0.232	0.231	0.234	0.22	0.216	0.217	0.204	0.199	0.2	0.196	0.197	0.203	0.19	0.19	0.187	0.189	0.191	0.196
4	0.275	0.277	0.287	0.258	0.267	0.27	0.262	0.269	0.27	0.264	0.263	0.27	0.241	0.243	0.25	0.284	0.28	0.28	0.228	0.227	0.231	0.267	0.271	0.27	0.2	0.198	0.199	0.22	0.211	0.214	0.256	0.254	0.257	0.239	0.236	0.237	0.216	0.211	0.211	0.202	0.201	0.207	0.194	0.193	0.19	0.194	0.195	0.199
4.5	0.316	0.317	0.332	0.293	0.305	0.308	0.299	0.307	0.308	0.3	0.3	0.308	0.27	0.272	0.281	0.325	0.32	0.32	0.246	0.246	0.251	0.303	0.311	0.308	0.205	0.202	0.203	0.233	0.224	0.225	0.283	0.28	0.285	0.263	0.26	0.26	0.231	0.225	0.224	0.206	0.205	0.212	0.198	0.197	0.194	0.198	0.199	0.203
5	0.366	0.368	0.386	0.336	0.35	0.353	0.343	0.354	0.354	0.344	0.344	0.355	0.305	0.307	0.318	0.374	0.368	0.37	0.269	0.268	0.274	0.348	0.359	0.356	0.21	0.207	0.208	0.249	0.239	0.24	0.318	0.313	0.317	0.291	0.288	0.288	0.246	0.239	0.239	0.212	0.209	0.216	0.202	0.201	0.197	0.202	0.202	0.207
5.5	0.424	0.428	0.448	0.386	0.403	0.406	0.396	0.41	0.41	0.399	0.399	0.411	0.346	0.349	0.363	0.433	0.427	0.429	0.293	0.294	0.3	0.403	0.415	0.414	0.215	0.212	0.212	0.268	0.257	0.257	0.357	0.352	0.356	0.324	0.322	0.322	0.263	0.256	0.255	0.218	0.214	0.222	0.207	0.205	0.202	0.206	0.207	0.211
6	0.492	0.495	0.519	0.445	0.464	0.467	0.457	0.476	0.472	0.461	0.464	0.476	0.397	0.399	0.416	0.5	0.494	0.498	0.322	0.323	0.331	0.466	0.482	0.478	0.22	0.217	0.217	0.29	0.278	0.279	0.402	0.397	0.402	0.363	0.362	0.362	0.281	0.274	0.273	0.224	0.22	0.228	0.213	0.21	0.206	0.211	0.212	0.216
6.5	0.572	0.574	0.601	0.512	0.533	0.538	0.53	0.552	0.546	0.532	0.538	0.549	0.454	0.458	0.475	0.58	0.572	0.578	0.356	0.359	0.366	0.542	0.556	0.554	0.226	0.223	0.222	0.316	0.303	0.303	0.455	0.448	0.453	0.41	0.409	0.408	0.299	0.293	0.291	0.231	0.226	0.234	0.219	0.216	0.212	0.216	0.217	0.222
7	0.65	0.653	0.68	0.586	0.612	0.615	0.607	0.633	0.625	0.612	0.621	0.633	0.52	0.525	0.541	0.66	0.651	0.657	0.394	0.399	0.404	0.62	0.636	0.633	0.233	0.229	0.228	0.345	0.331	0.33	0.514	0.506	0.509	0.462	0.461	0.461	0.32	0.313	0.311	0.238	0.232	0.241	0.226	0.223	0.219	0.222	0.223	0.228
7.5	0.73	0.737	0.762	0.66	0.688	0.69	0.685	0.712	0.705	0.69	0.7	0.712	0.592	0.598	0.615	0.739	0.734	0.741	0.435	0.442	0.448	0.702	0.716	0.713	0.239	0.235	0.234	0.378	0.363	0.362	0.579	0.57	0.574	0.52	0.521	0.52	0.34	0.334	0.332	0.246	0.239	0.249	0.234	0.23	0.226	0.228	0.229	0.234
8	0.817	0.824	0.848	0.738	0.77	0.766	0.766	0.795	0.785	0.773	0.784	0.795	0.666	0.673	0.692	0.821	0.819	0.826	0.482	0.492	0.496	0.784	0.801	0.796	0.246	0.242	0.24	0.414	0.398	0.397	0.648	0.639	0.642	0.585	0.586	0.585	0.361	0.355	0.353	0.254	0.246	0.256	0.242	0.237	0.233	0.234	0.234	0.24
8.5	0.9	0.91	0.933	0.818	0.851	0.851	0.847	0.877	0.865	0.855	0.87	0.88	0.745	0.752	0.773	0.906	0.906	0.911	0.533	0.547	0.548	0.871	0.887	0.884	0.254	0.249	0.247	0.455	0.439	0.439	0.717	0.707	0.71	0.653	0.653	0.651	0.383	0.378	0.375	0.262	0.254	0.264	0.251	0.245	0.241	0.24	0.24	0.247
9	0.977	0.992	1.011	0.894	0.933	0.93	0.922	0.953	0.942	0.935	0.951	0.962	0.823	0.833	0.851	0.984	0.989	0.992	0.59	0.606	0.606	0.95	0.971	0.966	0.262	0.256	0.254	0.498	0.481	0.481	0.788	0.778	0.778	0.722	0.721	0.718	0.404	0.4	0.397	0.271	0.261	0.273	0.26	0.253	0.249	0.247	0.247	0.254
9.5	1.05	1.067	1.083	0.968	1.008	1.004	0.992	1.025	1.013	1.01	1.029	1.04	0.897	0.91	0.926	1.056	1.066	1.067	0.651	0.669	0.669	1.028	1.049	1.043	0.269	0.264	0.261	0.545	0.529	0.526	0.858	0.851	0.849	0.791	0.791	0.787	0.427	0.422	0.419	0.279	0.269	0.281	0.27	0.262	0.258	0.254	0.254	0.262
10	1.11	1.131	1.141	1.038	1.077	1.077	1.058	1.09	1.078	1.079	1.1	1.109	0.968	0.981	0.995	1.117	1.133	1.134	0.712	0.733	0.73	1.097	1.116	1.114	0.278	0.272	0.269	0.595	0.579	0.576	0.926	0.917	0.915	0.86	0.86	0.854	0.45	0.444	0.441	0.288	0.278	0.29	0.28	0.272	0.268	0.261	0.261	0.269
10.5	1.155	1.178	1.186	1.097	1.141	1.137	1.113	1.148	1.134	1.136	1.157	1.167	1.024	1.039	1.055	1.166	1.183	1.183	0.774	0.798	0.794	1.15	1.173	1.168	0.286	0.28	0.276	0.645	0.63	0.626	0.99	0.978	0.972	0.923	0.926	0.918	0.473	0.467	0.463	0.297	0.288	0.298	0.29	0.282	0.277	0.269	0.269	0.277
11	1.185	1.211	1.216	1.142	1.189	1.184	1.159	1.194	1.178	1.178	1.202	1.211	1.069	1.086	1.1	1.199	1.218	1.218	0.835	0.861	0.853	1.189	1.211	1.21	0.294	0.289	0.284	0.696	0.683	0.677	1.041	1.032	1.022	0.982	0.983	0.974	0.495	0.49	0.485	0.307	0.297	0.307	0.301	0.291	0.287	0.277	0.277	0.285
11.5	1.206	1.233	1.236	1.17	1.218	1.215	1.187	1.226	1.21	1.208	1.234	1.24	1.103	1.122	1.135	1.221	1.244	1.244	0.891	0.918	0.91	1.218	1.24	1.239	0.302	0.298	0.293	0.748	0.735	0.73	1.088	1.077	1.066	1.031	1.034	1.024	0.518	0.513	0.507	0.316	0.306	0.316	0.312	0.301	0.297	0.285	0.285	0.293
12	1.221	1.25	1.252	1.189	1.237	1.234	1.207	1.248	1.234	1.227	1.256	1.263	1.127	1.149	1.158	1.238	1.264	1.262	0.943	0.972	0.962	1.237	1.26	1.259	0.311	0.307	0.302	0.798	0.787	0.778	1.123	1.113	1.103	1.071	1.076	1.066	0.541	0.535	0.528	0.326	0.317	0.325	0.323	0.313	0.307	0.293	0.293	0.301
12.5	1.232	1.265	1.264	1.203	1.252	1.25	1.225	1.266	1.251	1.244	1.273	1.28	1.143	1.165	1.177	1.249	1.278	1.277	0.992	1.02	1.01	1.255	1.276	1.275	0.321	0.318	0.31	0.844	0.835	0.828	1.155	1.143	1.136	1.108	1.112	1.103	0.563	0.557	0.549	0.335	0.328	0.334	0.335	0.326	0.318	0.303	0.302	0.31
13	1.24	1.274	1.273	1.214	1.264	1.262	1.24	1.28	1.266	1.256	1.286	1.294	1.155	1.179	1.189	1.258	1.289	1.287	1.033	1.062	1.054	1.268	1.288	1.286	0.33	0.327	0.32	0.888	0.882	0.874	1.18	1.168	1.161	1.135	1.141	1.132	0.583	0.578	0.57	0.344	0.339	0.343	0.347	0.338	0.329	0.313	0.31	0.318
13.5	1.246	1.281	1.28	1.222	1.273	1.273	1.25	1.291	1.276	1.266	1.297	1.303	1.163	1.19	1.2	1.263	1.297	1.294	1.066	1.098	1.088	1.276	1.296	1.295	0.339	0.338	0.329	0.929	0.928	0.917	1.198	1.187	1.18	1.158	1.163	1.156	0.604	0.599	0.587	0.354	0.35	0.351	0.358	0.352	0.34	0.322	0.319	0.327
14	1.25	1.286	1.286	1.228	1.28	1.28	1.256	1.299	1.282	1.271	1.303	1.31	1.171	1.198	1.209	1.268	1.302	1.299	1.093	1.128	1.117	1.281	1.302	1.301	0.349	0.348	0.338	0.97	0.968	0.958	1.214	1.205	1.197	1.177	1.182	1.175	0.623	0.618	0.605	0.364	0.362	0.36	0.37	0.364	0.351	0.333	0.327	0.335
14.5	1.253	1.291	1.29	1.232	1.284	1.286	1.26	1.304	1.289	1.275	1.309	1.315	1.179	1.208	1.217	1.27	1.306	1.304	1.116	1.151	1.14	1.285	1.306	1.306	0.358	0.358	0.347	1.006	1.009	0.998	1.229	1.221	1.214	1.193	1.199	1.193	0.643	0.636	0.623	0.373	0.372	0.369	0.381	0.377	0.362	0.343	0.336	0.344
15	1.256	1.295	1.293	1.235	1.289	1.29	1.263	1.309	1.293	1.278	1.314	1.32	1.185	1.215	1.224	1.272	1.31	1.307	1.135	1.171	1.16	1.29	1.311	1.31	0.367	0.368	0.357	1.04	1.042	1.032	1.242	1.234	1.228	1.208	1.212	1.209	0.66	0.655	0.639	0.382	0.384	0.378	0.393	0.39	0.372	0.353	0.347	0.353
15.5	1.257	1.298	1.297	1.237	1.293	1.294	1.264	1.312	1.296	1.278	1.316	1.324	1.191	1.223	1.232	1.273	1.313	1.31	1.15	1.188	1.178	1.293	1.314	1.313	0.377	0.379	0.365	1.069	1.072	1.061	1.252	1.242	1.237	1.22	1.224	1.22	0.679	0.672	0.655	0.392	0.393	0.387	0.403	0.403	0.382	0.362	0.355	0.363
16	1.258	1.301	1.299	1.239	1.296	1.298	1.265	1.316	1.298	1.279	1.319	1.326	1.197	1.231	1.239	1.275	1.316	1.313	1.165	1.204	1.194	1.296	1.317	1.316	0.386	0.388	0.375	1.097	1.097	1.084	1.258	1.249	1.242	1.227	1.231	1.227	0.695	0.687	0.67	0.401	0.404	0.395	0.415	0.414	0.393	0.372	0.363	0.371
16.5	1.26	1.303	1.302	1.24	1.299	1.3	1.267	1.318	1.301	1.281	1.323	1.328	1.202	1.237	1.246	1.277	1.319	1.316	1.174	1.216	1.205	1.297	1.32	1.318	0.394	0.397	0.384	1.114	1.115	1.101	1.262	1.253	1.246	1.232	1.237	1.232	0.711	0.703	0.685	0.41	0.412	0.403	0.426	0.425	0.403	0.382	0.371	0.38
17	1.262	1.307	1.304	1.242	1.302	1.304	1.268	1.321	1.304	1.282	1.325	1.331	1.208	1.245	1.252	1.278	1.321	1.319	1.181	1.224	1.212	1.3	1.323	1.321	0.403	0.406	0.393	1.128	1.128	1.114	1.266	1.256	1.249	1.236	1.24	1.235	0.727	0.719	0.699	0.418	0.422	0.411	0.436	0.436	0.413	0.391	0.379	0.389
17.5	1.262	1.309	1.307	1.243	1.304	1.306	1.269	1.323	1.306	1.283	1.327	1.333	1.212	1.251	1.258	1.278	1.324	1.321	1.186	1.23	1.218	1.301	1.325	1.323	0.411	0.416	0.401	1.138	1.138	1.125	1.269	1.259	1.252	1.238	1.243	1.238	0.74	0.733	0.712	0.427	0.431	0.419	0.445	0.448	0.423	0.399	0.386	0.398
18	1.264	1.311	1.308	1.244	1.307	1.308	1.27	1.325	1.308	1.285	1.33	1.336	1.219	1.257	1.266	1.28	1.327	1.323	1.19	1.235	1.224	1.302	1.327	1.327	0.42	0.425	0.41	1.148	1.146	1.133	1.271	1.261	1.255	1.241	1.245	1.242	0.754	0.748	0.725	0.436	0.441	0.427	0.455	0.458	0.433	0.409	0.394	0.405
18.5	1.264	1.312	1.31	1.245	1.309	1.311	1.269	1.327	1.31	1.284	1.332	1.337	1.223	1.263	1.271	1.28	1.328	1.326	1.193	1.239	1.228	1.302	1.329	1.328	0.428	0.433	0.418	1.155	1.152	1.137	1.274	1.264	1.256	1.243	1.247	1.243	0.768	0.76	0.736	0.444	0.449	0.434	0.465	0.469	0.443	0.417	0.4	0.414
19	1.264	1.314	1.312	1.247	1.312	1.313	1.271	1.329	1.312	1.286	1.333	1.34	1.228	1.269	1.278	1.281	1.331	1.327	1.197	1.244	1.233	1.303	1.331	1.33	0.436	0.441	0.426	1.158	1.155	1.139	1.276	1.266	1.257	1.245	1.25	1.244	0.78	0.772	0.748	0.452	0.457	0.442	0.474	0.477	0.452	0.424	0.406	0.422
19.5	1.265	1.316	1.314	1.248	1.314	1.316	1.271	1.33	1.314	1.286	1.335	1.341	1.233	1.276	1.283	1.282	1.331	1.33	1.2	1.248	1.237	1.304	1.333	1.332	0.444	0.449	0.435	1.163	1.159	1.141	1.278	1.268	1.259	1.247	1.252	1.245	0.793	0.784	0.759	0.46	0.465	0.449	0.483	0.487	0.461	0.432	0.412	0.43
20	1.266	1.318	1.316	1.249	1.316	1.318	1.271	1.332	1.315	1.287	1.337	1.343	1.238	1.28	1.288	1.282	1.334	1.331	1.203	1.251	1.24	1.304	1.335	1.333	0.451	0.457	0.444	1.165	1.161	1.143	1.279	1.27	1.26	1.25	1.254	1.247	0.803	0.796	0.77	0.467	0.472	0.457	0.491	0.495	0.471	0.439	0.418	0.438
20.5	1.266	1.32	1.317	1.25	1.318	1.32	1.271	1.333	1.317	1.288	1.338	1.345	1.242	1.285	1.293	1.283	1.335	1.332	1.205	1.254	1.243	1.305	1.337	1.335	0.459	0.465	0.451	1.166	1.163	1.144	1.281	1.272	1.261	1.251	1.256	1.248	0.813	0.806	0.78	0.474	0.48	0.464	0.499	0.503	0.479	0.446	0.424	0.445
21	1.267	1.322	1.32	1.25	1.32	1.322	1.272	1.335	1.319	1.289	1.34	1.346	1.246	1.29	1.298	1.284	1.337	1.335	1.208	1.257	1.248	1.306	1.339	1.337	0.466	0.473	0.459	1.169	1.164	1.146	1.282	1.273	1.264	1.255	1.258	1.25	0.823	0.818	0.791	0.481	0.488	0.471	0.508	0.513	0.487	0.454	0.433	0.454
21.5	1.267	1.324	1.321	1.251	1.321	1.324	1.273	1.336	1.32	1.29	1.343	1.348	1.25	1.294	1.302	1.284	1.34	1.336	1.211	1.262	1.251	1.307	1.341	1.339	0.473	0.481	0.466	1.17	1.166	1.149	1.284	1.276	1.266	1.256	1.26	1.253	0.834	0.829	0.802	0.489	0.496	0.477	0.516	0.523	0.496	0.462	0.441	0.461
22	1.268	1.325	1.323	1.252	1.324	1.326	1.273	1.338	1.322	1.29	1.344	1.35	1.253	1.298	1.306	1.286	1.342	1.338	1.213	1.264	1.254	1.309	1.342	1.341	0.481	0.488	0.474	1.172	1.169	1.152	1.286	1.277	1.267	1.258	1.262	1.256	0.844	0.839	0.812	0.496	0.504	0.484	0.523	0.53	0.504	0.469	0.449	0.468
22.5	1.268	1.326	1.324	1.253	1.326	1.328	1.274	1.339	1.323	1.291	1.346	1.351	1.256	1.302	1.31	1.286	1.343	1.34	1.216	1.267	1.257	1.311	1.344	1.342	0.488	0.496	0.481	1.174	1.171	1.155	1.287	1.279	1.27	1.26	1.264	1.258	0.854	0.849	0.822	0.503	0.512	0.49	0.531	0.539	0.511	0.477	0.457	0.474
23	1.269	1.328	1.326	1.254	1.329	1.329	1.274	1.339	1.324	1.292	1.348	1.353	1.258	1.306	1.314	1.287	1.345	1.342	1.219	1.27	1.26	1.313	1.346	1.344	0.496	0.503	0.489	1.176	1.173	1.159	1.288	1.282	1.273	1.261	1.265	1.261	0.862	0.859	0.835	0.51	0.52	0.496	0.538	0.547	0.517	0.484	0.465	0.481
23.5	1.269	1.329	1.328	1.254	1.331	1.331	1.274	1.341	1.326	1.292	1.349	1.355	1.261	1.31	1.318	1.288	1.347	1.344	1.221	1.273	1.264	1.315	1.348	1.346	0.502	0.51	0.496	1.178	1.175	1.163	1.29	1.284	1.276	1.262	1.266	1.264	0.871	0.867	0.845	0.516	0.526	0.501	0.545	0.555	0.524	0.491	0.473	0.488
24	1.27	1.332	1.33	1.255	1.332	1.333	1.274	1.342	1.328	1.292	1.351	1.357	1.264	1.313	1.322	1.29	1.349	1.347	1.224	1.276	1.267	1.317	1.35	1.348	0.508	0.517	0.502	1.181	1.179	1.167	1.292	1.285	1.278	1.264	1.268	1.266	0.879	0.875	0.854	0.523	0.533	0.507	0.552	0.564	0.53	0.498	0.482	0.494
24.5	1.271	1.334	1.332	1.257	1.335	1.335	1.275	1.343	1.33	1.294	1.353	1.359	1.267	1.316	1.325	1.292	1.351	1.35	1.228	1.279	1.27	1.319	1.352	1.35	0.515	0.524	0.51	1.183	1.181	1.171	1.294	1.286	1.28	1.265	1.269	1.269	0.887	0.883	0.862	0.529	0.54	0.512	0.558	0.571	0.536	0.505	0.489	0.499
25	1.271	1.335	1.334	1.258	1.337	1.337	1.275	1.345	1.331	1.294	1.354	1.361	1.269	1.319	1.329	1.293	1.354	1.352	1.229	1.282	1.273	1.321	1.354	1.352	0.521	0.531	0.516	1.186	1.184	1.175	1.296	1.289	1.282	1.266	1.271	1.27	0.894	0.891	0.87	0.535	0.547	0.518	0.564	0.578	0.541	0.511	0.496	0.505
25.5	1.272	1.337	1.336	1.259	1.339	1.339	1.275	1.346	1.333	1.295	1.357	1.363	1.27	1.323	1.332	1.295	1.356	1.354	1.231	1.284	1.276	1.324	1.356	1.354	0.527	0.537	0.521	1.188	1.186	1.178	1.297	1.29	1.284	1.268	1.272	1.271	0.9	0.896	0.877	0.54	0.554	0.521	0.57	0.585	0.546	0.517	0.503	0.511
26	1.273	1.339	1.338	1.259	1.342	1.341	1.274	1.347	1.334	1.295	1.358	1.365	1.273	1.325	1.335	1.295	1.359	1.357	1.232	1.287	1.279	1.326	1.358	1.357	0.533	0.543	0.526	1.191	1.189	1.181	1.299	1.292	1.286	1.268	1.274	1.273	0.906	0.902	0.883	0.545	0.56	0.526	0.575	0.591	0.551	0.523	0.508	0.515
26.5	1.274	1.341	1.341	1.261	1.344	1.343	1.274	1.348	1.335	1.296	1.359	1.366	1.274	1.329	1.338	1.296	1.361	1.36	1.233	1.289	1.281	1.327	1.361	1.359	0.539	0.55	0.532	1.194	1.191	1.183	1.3	1.293	1.287	1.269	1.275	1.274	0.912	0.908	0.889	0.55	0.566	0.53	0.58	0.596	0.556	0.528	0.514	0.52
27	1.274	1.342	1.343	1.262	1.345	1.346	1.274	1.349	1.335	1.296	1.361	1.367	1.275	1.331	1.341	1.296	1.363	1.361	1.234	1.291	1.283	1.328	1.362	1.361	0.545	0.555	0.537	1.196	1.194	1.185	1.3	1.294	1.288	1.27	1.275	1.275	0.917	0.912	0.894	0.555	0.571	0.535	0.586	0.602	0.56	0.533	0.519	0.525
27.5	1.275	1.345	1.346	1.264	1.348	1.349	1.275	1.351	1.337	1.297	1.362	1.369	1.277	1.333	1.345	1.298	1.366	1.364	1.236	1.294	1.286	1.329	1.365	1.364	0.55	0.561	0.542	1.199	1.196	1.188	1.3	1.296	1.289	1.271	1.276	1.276	0.922	0.918	0.899	0.56	0.576	0.539	0.59	0.607	0.565	0.539	0.523	0.53
28	1.276	1.347	1.347	1.264	1.35	1.351	1.275	1.352	1.339	1.297	1.363	1.371	1.279	1.336	1.347	1.298	1.367	1.366	1.237	1.296	1.289	1.331	1.367	1.366	0.555	0.566	0.548	1.201	1.198	1.19	1.302	1.296	1.29	1.272	1.277	1.276	0.926	0.922	0.902	0.565	0.581	0.543	0.594	0.611	0.568	0.544	0.528	0.535
28.5	1.277	1.349	1.349	1.266	1.352	1.354	1.275	1.353	1.34	1.299	1.365	1.374	1.281	1.339	1.349	1.3	1.37	1.369	1.238	1.298	1.29	1.332	1.369	1.369	0.56	0.572	0.552	1.203	1.2	1.192	1.303	1.298	1.291	1.274	1.278	1.277	0.93	0.926	0.905	0.569	0.585	0.547	0.599	0.616	0.572	0.548	0.533	0.539
29	1.278	1.35	1.352	1.266	1.355	1.356	1.275	1.354	1.341	1.3	1.366	1.375	1.282	1.341	1.352	1.302	1.372	1.372	1.238	1.3	1.293	1.333	1.37	1.371	0.565	0.577	0.557	1.204	1.202	1.193	1.303	1.299	1.291	1.273	1.28	1.278	0.934	0.93	0.907	0.573	0.589	0.55	0.603	0.619	0.576	0.552	0.536	0.543
29.5	1.279	1.353	1.355	1.268	1.357	1.358	1.275	1.355	1.343	1.301	1.368	1.378	1.283	1.344	1.354	1.303	1.375	1.374	1.24	1.302	1.295	1.334	1.372	1.373	0.569	0.582	0.561	1.208	1.204	1.195	1.304	1.3	1.292	1.274	1.28	1.278	0.936	0.933	0.908	0.578	0.593	0.554	0.606	0.623	0.579	0.557	0.539	0.547
30	1.28	1.355	1.357	1.269	1.358	1.361	1.276	1.356	1.344	1.302	1.371	1.38	1.284	1.346	1.356	1.304	1.377	1.377	1.24	1.304	1.298	1.335	1.374	1.376	0.574	0.586	0.566	1.21	1.205	1.197	1.304	1.301	1.292	1.276	1.281	1.278	0.939	0.936	0.909	0.581	0.597	0.557	0.61	0.627	0.582	0.561	0.543	0.551
30.5	1.281	1.356	1.359	1.27	1.362	1.363	1.277	1.357	1.346	1.304	1.372	1.383	1.287	1.349	1.358	1.306	1.38	1.38	1.242	1.306	1.3	1.337	1.376	1.378	0.578	0.591	0.571	1.212	1.208	1.199	1.306	1.302	1.293	1.277	1.282	1.278	0.941	0.939	0.91	0.584	0.601	0.56	0.612	0.63	0.585	0.564	0.546	0.555
31	1.282	1.358	1.361	1.272	1.364	1.366	1.278	1.358	1.346	1.305	1.374	1.384	1.288	1.35	1.36	1.308	1.383	1.382	1.242	1.309	1.301	1.338	1.378	1.38	0.582	0.595	0.574	1.213	1.21	1.2	1.306	1.303	1.293	1.278	1.282	1.278	0.943	0.941	0.91	0.588	0.605	0.564	0.616	0.633	0.588	0.568	0.548	0.558
31.5	1.283	1.36	1.363	1.272	1.367	1.368	1.278	1.359	1.348	1.306	1.377	1.386	1.289	1.352	1.361	1.309	1.385	1.385	1.242	1.311	1.303	1.339	1.38	1.382	0.585	0.599	0.578	1.215	1.211	1.201	1.306	1.302	1.293	1.278	1.284	1.279	0.943	0.943	0.909	0.591	0.608	0.567	0.619	0.635	0.59	0.571	0.551	0.561
32	1.285	1.361	1.365	1.274	1.368	1.369	1.279	1.36	1.349	1.307	1.377	1.388	1.29	1.354	1.362	1.311	1.387	1.387	1.242	1.313	1.306	1.34	1.382	1.384	0.589	0.603	0.582	1.216	1.213	1.202	1.306	1.303	1.294	1.279	1.284	1.278	0.942	0.942	0.909	0.594	0.612	0.57	0.622	0.639	0.592	0.575	0.553	0.564
32.5	1.286	1.363	1.367	1.276	1.37	1.372	1.28	1.361	1.351	1.309	1.379	1.39	1.291	1.356	1.364	1.312	1.389	1.39	1.244	1.315	1.308	1.342	1.385	1.387	0.593	0.606	0.586	1.218	1.214	1.204	1.306	1.304	1.294	1.28	1.286	1.279	0.942	0.944	0.907	0.597	0.614	0.573	0.624	0.641	0.594	0.578	0.556	0.567
33	1.287	1.365	1.369	1.277	1.372	1.373	1.28	1.362	1.351	1.31	1.381	1.391	1.292	1.358	1.366	1.314	1.391	1.392	1.244	1.317	1.31	1.342	1.386	1.388	0.597	0.61	0.589	1.219	1.216	1.204	1.307	1.305	1.294	1.281	1.286	1.278	0.942	0.943	0.906	0.599	0.618	0.576	0.625	0.643	0.596	0.581	0.558	0.57
33.5	1.288	1.367	1.371	1.278	1.374	1.376	1.281	1.363	1.353	1.311	1.383	1.393	1.293	1.36	1.368	1.315	1.393	1.394	1.245	1.319	1.312	1.343	1.387	1.39	0.6	0.613	0.593	1.221	1.218	1.206	1.308	1.307	1.294	1.281	1.287	1.278	0.943	0.944	0.907	0.602	0.621	0.578	0.628	0.645	0.597	0.583	0.561	0.573
34	1.289	1.369	1.373	1.28	1.376	1.377	1.282	1.365	1.355	1.313	1.385	1.394	1.294	1.361	1.369	1.317	1.395	1.396	1.246	1.32	1.312	1.345	1.389	1.392	0.603	0.617	0.596	1.223	1.219	1.206	1.308	1.308	1.295	1.282	1.288	1.279	0.942	0.944	0.906	0.604	0.623	0.581	0.63	0.647	0.6	0.586	0.563	0.576
34.5	1.291	1.369	1.375	1.28	1.379	1.379	1.282	1.366	1.356	1.314	1.387	1.397	1.296	1.362	1.371	1.318	1.397	1.399	1.249	1.321	1.315	1.345	1.391	1.394	0.606	0.62	0.599	1.225	1.22	1.209	1.31	1.308	1.295	1.283	1.289	1.279	0.944	0.945	0.907	0.607	0.626	0.584	0.632	0.65	0.602	0.589	0.566	0.579
35	1.292	1.371	1.376	1.281	1.38	1.381	1.283	1.367	1.358	1.315	1.389	1.399	1.297	1.364	1.372	1.32	1.399	1.4	1.249	1.323	1.317	1.347	1.392	1.397	0.609	0.623	0.602	1.227	1.222	1.21	1.31	1.309	1.296	1.285	1.289	1.279	0.945	0.946	0.908	0.609	0.629	0.586	0.634	0.652	0.603	0.592	0.567	0.581
35.5	1.293	1.373	1.378	1.282	1.382	1.383	1.283	1.369	1.359	1.317	1.389	1.401	1.298	1.366	1.374	1.321	1.401	1.403	1.251	1.325	1.319	1.347	1.393	1.398	0.612	0.627	0.605	1.229	1.224	1.211	1.311	1.311	1.296	1.286	1.29	1.28	0.946	0.946	0.908	0.612	0.632	0.588	0.637	0.654	0.605	0.595	0.57	0.583
36	1.293	1.375	1.379	1.283	1.384	1.385	1.283	1.37	1.359	1.317	1.391	1.402	1.298	1.367	1.376	1.321	1.403	1.404	1.251	1.328	1.321	1.348	1.395	1.4	0.615	0.629	0.607	1.23	1.226	1.212	1.311	1.312	1.296	1.287	1.29	1.279	0.946	0.947	0.907	0.614	0.634	0.59	0.638	0.656	0.606	0.597	0.571	0.585
36.5	1.294	1.376	1.381	1.283	1.385	1.387	1.284	1.371	1.361	1.318	1.392	1.404	1.299	1.368	1.377	1.322	1.404	1.406	1.252	1.329	1.323	1.348	1.396	1.401	0.618	0.632	0.609	1.231	1.226	1.212	1.312	1.313	1.296	1.288	1.291	1.278	0.947	0.947	0.906	0.616	0.636	0.591	0.639	0.658	0.606	0.598	0.57	0.587
37	1.295	1.377	1.382	1.284	1.386	1.388	1.285	1.371	1.361	1.319	1.393	1.404	1.3	1.369	1.376	1.324	1.405	1.407	1.254	1.33	1.324	1.348	1.397	1.402	0.62	0.634	0.612	1.232	1.226	1.211	1.313	1.312	1.295	1.288	1.291	1.277	0.948	0.947	0.905	0.617	0.637	0.593	0.64	0.659	0.608	0.6	0.569	0.589
37.5	1.295	1.378	1.384	1.285	1.388	1.39	1.285	1.372	1.362	1.32	1.394	1.404	1.3	1.369	1.377	1.325	1.406	1.409	1.254	1.331	1.325	1.348	1.398	1.403	0.622	0.636	0.615	1.234	1.227	1.212	1.313	1.313	1.294	1.288	1.292	1.276	0.949	0.949	0.904	0.619	0.639	0.594	0.641	0.66	0.608	0.602	0.569	0.591
38	1.296	1.379	1.386	1.286	1.389	1.39	1.286	1.374	1.364	1.322	1.396	1.406	1.301	1.37	1.379	1.326	1.407	1.411	1.256	1.333	1.326	1.348	1.399	1.404	0.623	0.638	0.617	1.236	1.229	1.212	1.314	1.314	1.293	1.288	1.292	1.276	0.95	0.949	0.902	0.62	0.64	0.596	0.641	0.661	0.61	0.604	0.568	0.593
38.5	1.297	1.381	1.387	1.287	1.39	1.392	1.286	1.375	1.365	1.322	1.397	1.407	1.302	1.371	1.38	1.327	1.408	1.412	1.257	1.334	1.328	1.349	1.401	1.405	0.625	0.64	0.619	1.236	1.23	1.212	1.315	1.315	1.293	1.289	1.292	1.275	0.952	0.95	0.902	0.621	0.641	0.598	0.643	0.661	0.611	0.605	0.568	0.594
39	1.298	1.381	1.389	1.288	1.393	1.393	1.288	1.376	1.366	1.323	1.398	1.41	1.302	1.373	1.381	1.327	1.41	1.413	1.258	1.335	1.328	1.349	1.402	1.405	0.627	0.641	0.621	1.237	1.231	1.213	1.316	1.315	1.293	1.291	1.293	1.275	0.953	0.952	0.902	0.622	0.643	0.6	0.644	0.662	0.612	0.606	0.568	0.596
39.5	1.298	1.383	1.39	1.289	1.393	1.395	1.288	1.376	1.366	1.324	1.399	1.411	1.302	1.373	1.381	1.329	1.411	1.414	1.259	1.336	1.33	1.349	1.402	1.407	0.629	0.643	0.622	1.239	1.232	1.214	1.316	1.316	1.292	1.291	1.294	1.274	0.954	0.953	0.902	0.623	0.643	0.601	0.646	0.663	0.613	0.608	0.568	0.598
40	1.299	1.384	1.391	1.29	1.395	1.395	1.288	1.378	1.368	1.325	1.401	1.412	1.303	1.375	1.382	1.33	1.412	1.416	1.259	1.337	1.332	1.35	1.403	1.409	0.631	0.646	0.625	1.239	1.234	1.214	1.318	1.317	1.292	1.292	1.295	1.274	0.955	0.955	0.902	0.624	0.645	0.602	0.646	0.664	0.614	0.609	0.569	0.599
40.5	1.3	1.386	1.392	1.29	1.396	1.397	1.289	1.38	1.368	1.326	1.402	1.414	1.303	1.375	1.383	1.33	1.413	1.417	1.26	1.338	1.334	1.35	1.405	1.41	0.633	0.648	0.626	1.24	1.236	1.215	1.318	1.318	1.291	1.292	1.295	1.273	0.956	0.956	0.9	0.626	0.646	0.603	0.647	0.664	0.614	0.61	0.568	0.601
41	1.3	1.386	1.393	1.291	1.396	1.397	1.289	1.38	1.369	1.327	1.403	1.415	1.302	1.375	1.383	1.331	1.414	1.419	1.261	1.34	1.335	1.349	1.405	1.411	0.635	0.649	0.629	1.242	1.236	1.214	1.32	1.318	1.29	1.293	1.296	1.272	0.958	0.957	0.898	0.626	0.647	0.605	0.648	0.664	0.614	0.612	0.566	0.602
41.5	1.301	1.387	1.394	1.292	1.397	1.398	1.29	1.381	1.37	1.327	1.404	1.416	1.302	1.376	1.384	1.332	1.415	1.42	1.262	1.34	1.335	1.35	1.406	1.411	0.636	0.651	0.63	1.243	1.236	1.215	1.32	1.318	1.289	1.294	1.296	1.271	0.958	0.959	0.897	0.628	0.647	0.606	0.649	0.665	0.615	0.613	0.566	0.603
42	1.301	1.388	1.395	1.293	1.398	1.399	1.291	1.381	1.371	1.328	1.405	1.418	1.303	1.377	1.384	1.334	1.415	1.421	1.262	1.341	1.336	1.35	1.407	1.413	0.637	0.652	0.632	1.244	1.237	1.215	1.319	1.319	1.288	1.293	1.296	1.271	0.96	0.96	0.896	0.629	0.648	0.607	0.649	0.665	0.615	0.614	0.566	0.605
42.5	1.302	1.389	1.397	1.293	1.399	1.4	1.291	1.383	1.373	1.329	1.406	1.419	1.304	1.377	1.385	1.334	1.416	1.422	1.263	1.342	1.338	1.349	1.408	1.414	0.639	0.653	0.633	1.246	1.238	1.216	1.32	1.32	1.288	1.294	1.296	1.271	0.961	0.961	0.896	0.63	0.649	0.608	0.649	0.666	0.616	0.615	0.566	0.606
43	1.302	1.389	1.397	1.294	1.399	1.401	1.292	1.384	1.373	1.329	1.407	1.42	1.304	1.378	1.385	1.335	1.417	1.423	1.264	1.343	1.339	1.349	1.408	1.415	0.64	0.655	0.634	1.247	1.238	1.216	1.321	1.319	1.287	1.295	1.296	1.27	0.962	0.962	0.896	0.631	0.649	0.608	0.65	0.666	0.616	0.615	0.567	0.607
43.5	1.303	1.39	1.398	1.294	1.401	1.403	1.292	1.385	1.373	1.33	1.408	1.421	1.304	1.378	1.385	1.336	1.418	1.425	1.264	1.344	1.34	1.35	1.409	1.416	0.642	0.656	0.636	1.249	1.24	1.217	1.321	1.32	1.286	1.296	1.297	1.269	0.963	0.963	0.896	0.633	0.65	0.61	0.651	0.667	0.616	0.616	0.568	0.608
44	1.303	1.391	1.4	1.295	1.402	1.404	1.292	1.386	1.374	1.331	1.41	1.421	1.304	1.379	1.386	1.337	1.419	1.426	1.265	1.346	1.34	1.35	1.409	1.417	0.644	0.658	0.637	1.25	1.241	1.218	1.323	1.321	1.286	1.296	1.298	1.27	0.964	0.965	0.897	0.633	0.652	0.61	0.652	0.668	0.618	0.618	0.569	0.609
44.5	1.304	1.391	1.398	1.296	1.403	1.406	1.293	1.386	1.375	1.331	1.41	1.422	1.304	1.379	1.386	1.337	1.42	1.427	1.266	1.348	1.342	1.35	1.41	1.417	0.645	0.659	0.639	1.251	1.243	1.219	1.322	1.321	1.286	1.296	1.299	1.27	0.965	0.966	0.898	0.635	0.653	0.611	0.653	0.669	0.618	0.619	0.57	0.61
45	1.304	1.391	1.399	1.296	1.404	1.406	1.293	1.387	1.376	1.332	1.411	1.423	1.304	1.379	1.386	1.337	1.421	1.428	1.267	1.349	1.342	1.35	1.411	1.418	0.646	0.66	0.639	1.252	1.244	1.22	1.321	1.322	1.286	1.297	1.298	1.27	0.966	0.967	0.898	0.636	0.654	0.612	0.654	0.669	0.618	0.62	0.571	0.611
45.5	1.304	1.393	1.4	1.296	1.405	1.408	1.292	1.389	1.377	1.332	1.411	1.425	1.304	1.38	1.387	1.337	1.422	1.429	1.267	1.35	1.343	1.35	1.412	1.418	0.648	0.662	0.64	1.254	1.245	1.22	1.323	1.323	1.285	1.294	1.298	1.269	0.967	0.969	0.898	0.637	0.656	0.612	0.654	0.671	0.618	0.622	0.57	0.611
46	1.305	1.393	1.401	1.297	1.406	1.409	1.294	1.389	1.378	1.333	1.412	1.425	1.304	1.381	1.387	1.338	1.423	1.429	1.267	1.35	1.344	1.349	1.413	1.419	0.649	0.663	0.642	1.254	1.246	1.221	1.323	1.323	1.284	1.295	1.298	1.268	0.968	0.969	0.897	0.638	0.656	0.613	0.655	0.67	0.619	0.622	0.57	0.613
46.5	1.306	1.394	1.402	1.297	1.407	1.409	1.294	1.39	1.379	1.333	1.413	1.426	1.304	1.38	1.387	1.338	1.424	1.431	1.268	1.351	1.345	1.349	1.413	1.42	0.65	0.664	0.643	1.254	1.247	1.222	1.324	1.323	1.283	1.295	1.3	1.268	0.969	0.969	0.898	0.638	0.657	0.613	0.656	0.671	0.619	0.623	0.571	0.613
47	1.306	1.395	1.403	1.297	1.407	1.409	1.294	1.391	1.38	1.334	1.414	1.427	1.305	1.38	1.388	1.339	1.425	1.431	1.269	1.351	1.346	1.35	1.412	1.421	0.651	0.665	0.644	1.256	1.249	1.222	1.324	1.325	1.283	1.297	1.299	1.268	0.97	0.969	0.897	0.639	0.657	0.614	0.656	0.67	0.619	0.623	0.571	0.615
47.5	1.306	1.395	1.403	1.298	1.407	1.411	1.294	1.391	1.381	1.334	1.415	1.428	1.305	1.381	1.389	1.339	1.426	1.431	1.269	1.353	1.347	1.349	1.413	1.419	0.652	0.667	0.645	1.257	1.25	1.223	1.325	1.325	1.283	1.297	1.3	1.269	0.97	0.97	0.898	0.639	0.658	0.615	0.656	0.671	0.619	0.624	0.572	0.615
48	1.307	1.397	1.404	1.298	1.408	1.411	1.295	1.393	1.382	1.335	1.416	1.428	1.305	1.381	1.389	1.34	1.426	1.432	1.27	1.354	1.347	1.35	1.414	1.421	0.653	0.667	0.646	1.258	1.251	1.224	1.325	1.324	1.282	1.298	1.301	1.269	0.971	0.971	0.899	0.64	0.658	0.616	0.657	0.673	0.619	0.625	0.573	0.616

## Sheet: Figure S6
Cd Concentration	0 μM															200 μM															300 μM															400 μM
pRS416	c			CAD1			CAD1			CAD1			CAD1			c			CAD1			CAD1			CAD1			CAD1			c			CAD1			CAD1			CAD1			CAD1			c			CAD1
pRS415	c			c			NRG1			NRG1			NRG1			c			c			NRG1			NRG1			NRG1			c			c			NRG1			NRG1			NRG1			c			c
pRS414	c			c			c			CRS5			CUP1			c			c			c			CRS5			CUP1			c			c			c			CRS5			CUP1			c			c
Time (h)	replica1	replica2	replica3	replica1	replica2	replica3	replica1	replica2	replica3	replica1	replica2	replica3	replica1	replica2	replica3	replica1	replica2	replica3	replica1	replica2	replica3	replica1	replica2	replica3	replica1	replica2	replica3	replica1	replica2	replica3	replica1	replica2	replica3	replica1	replica2	replica3	replica1	replica2	replica3	replica1	replica2	replica3	replica1	replica2	replica3	replica1	replica2	replica3	replica1
0	0.157	0.158	0.153	0.152	0.155	0.152	0.152	0.151	0.155	0.15	0.149	0.151	0.145	0.15	0.15	0.147	0.147	0.153	0.144	0.143	0.148	0.152	0.147	0.146	0.148	0.149	0.147	0.147	0.146	0.153	0.153	0.149	0.154	0.152	0.156	0.149	0.151	0.153	0.148	0.155	0.151	0.15	0.148	0.15	0.145	0.156	0.151	0.145	0.152
0.5	0.162	0.162	0.156	0.155	0.159	0.154	0.158	0.154	0.161	0.152	0.154	0.153	0.151	0.151	0.153	0.154	0.153	0.158	0.149	0.146	0.156	0.16	0.157	0.155	0.154	0.151	0.153	0.158	0.151	0.157	0.16	0.159	0.163	0.158	0.164	0.156	0.158	0.157	0.155	0.157	0.155	0.158	0.154	0.157	0.154	0.164	0.162	0.153	0.16
1	0.167	0.169	0.165	0.164	0.168	0.163	0.163	0.162	0.167	0.16	0.161	0.162	0.156	0.158	0.158	0.159	0.159	0.164	0.157	0.153	0.16	0.167	0.162	0.161	0.16	0.159	0.161	0.163	0.158	0.164	0.166	0.166	0.166	0.162	0.168	0.161	0.165	0.162	0.162	0.161	0.159	0.163	0.16	0.164	0.161	0.169	0.168	0.159	0.165
1.5	0.175	0.178	0.173	0.173	0.176	0.172	0.172	0.172	0.177	0.164	0.167	0.167	0.164	0.166	0.167	0.164	0.163	0.169	0.162	0.159	0.167	0.175	0.17	0.167	0.164	0.165	0.167	0.17	0.162	0.171	0.171	0.169	0.172	0.168	0.174	0.166	0.172	0.169	0.167	0.166	0.165	0.17	0.167	0.171	0.167	0.174	0.175	0.163	0.169
2	0.187	0.189	0.184	0.184	0.188	0.184	0.184	0.183	0.189	0.172	0.174	0.174	0.174	0.175	0.176	0.169	0.167	0.173	0.167	0.163	0.172	0.182	0.177	0.175	0.171	0.172	0.172	0.177	0.172	0.177	0.174	0.173	0.176	0.171	0.178	0.17	0.177	0.174	0.172	0.172	0.171	0.175	0.173	0.178	0.174	0.177	0.178	0.166	0.172
2.5	0.201	0.203	0.197	0.198	0.204	0.199	0.197	0.198	0.204	0.182	0.184	0.183	0.185	0.187	0.188	0.172	0.171	0.177	0.171	0.168	0.177	0.19	0.185	0.183	0.179	0.179	0.18	0.186	0.18	0.186	0.176	0.175	0.179	0.175	0.181	0.173	0.183	0.179	0.178	0.178	0.177	0.182	0.178	0.184	0.181	0.18	0.18	0.168	0.174
3	0.218	0.221	0.214	0.216	0.222	0.217	0.215	0.216	0.224	0.193	0.195	0.195	0.199	0.202	0.203	0.174	0.173	0.18	0.176	0.172	0.182	0.199	0.194	0.191	0.188	0.188	0.19	0.197	0.19	0.197	0.178	0.177	0.18	0.178	0.185	0.176	0.189	0.185	0.183	0.185	0.183	0.19	0.185	0.192	0.187	0.182	0.182	0.169	0.178
3.5	0.238	0.243	0.235	0.237	0.245	0.239	0.238	0.24	0.248	0.208	0.214	0.21	0.217	0.22	0.221	0.177	0.176	0.182	0.182	0.179	0.189	0.21	0.205	0.201	0.199	0.199	0.201	0.21	0.202	0.21	0.181	0.179	0.182	0.183	0.191	0.181	0.195	0.191	0.19	0.194	0.192	0.198	0.194	0.201	0.196	0.183	0.183	0.171	0.182
4	0.262	0.267	0.259	0.263	0.272	0.265	0.265	0.27	0.277	0.225	0.228	0.227	0.238	0.241	0.243	0.179	0.178	0.184	0.189	0.185	0.197	0.223	0.217	0.213	0.211	0.212	0.214	0.225	0.216	0.224	0.182	0.18	0.184	0.189	0.197	0.187	0.203	0.199	0.197	0.203	0.201	0.208	0.204	0.211	0.206	0.184	0.184	0.173	0.186
4.5	0.291	0.297	0.288	0.294	0.303	0.296	0.295	0.302	0.312	0.246	0.249	0.249	0.264	0.267	0.269	0.183	0.18	0.187	0.199	0.194	0.206	0.239	0.231	0.227	0.227	0.227	0.23	0.243	0.233	0.242	0.184	0.182	0.186	0.196	0.205	0.194	0.213	0.208	0.206	0.214	0.212	0.219	0.215	0.224	0.217	0.185	0.186	0.174	0.192
5	0.325	0.332	0.322	0.33	0.341	0.332	0.333	0.34	0.353	0.271	0.275	0.275	0.294	0.298	0.301	0.183	0.183	0.19	0.209	0.204	0.218	0.256	0.248	0.244	0.245	0.246	0.249	0.264	0.254	0.263	0.186	0.184	0.188	0.205	0.214	0.202	0.224	0.219	0.216	0.228	0.226	0.233	0.23	0.239	0.231	0.187	0.188	0.175	0.199
5.5	0.364	0.373	0.361	0.371	0.385	0.374	0.376	0.384	0.4	0.301	0.305	0.305	0.329	0.334	0.338	0.186	0.185	0.193	0.221	0.217	0.233	0.276	0.269	0.263	0.266	0.268	0.271	0.289	0.278	0.287	0.188	0.186	0.19	0.215	0.225	0.212	0.236	0.231	0.228	0.244	0.241	0.249	0.246	0.255	0.247	0.189	0.189	0.177	0.206
6	0.407	0.417	0.404	0.417	0.431	0.421	0.425	0.434	0.454	0.336	0.341	0.343	0.369	0.374	0.38	0.189	0.188	0.195	0.236	0.231	0.248	0.298	0.292	0.287	0.291	0.297	0.297	0.317	0.306	0.317	0.19	0.188	0.192	0.227	0.238	0.224	0.252	0.246	0.242	0.263	0.259	0.268	0.265	0.274	0.266	0.19	0.191	0.177	0.214
6.5	0.457	0.468	0.454	0.471	0.485	0.474	0.479	0.49	0.513	0.377	0.388	0.387	0.416	0.421	0.431	0.192	0.19	0.199	0.253	0.248	0.268	0.325	0.318	0.315	0.32	0.329	0.33	0.348	0.339	0.348	0.192	0.19	0.194	0.24	0.253	0.237	0.272	0.263	0.258	0.286	0.28	0.289	0.286	0.296	0.287	0.192	0.193	0.18	0.225
7	0.513	0.524	0.506	0.528	0.543	0.533	0.537	0.551	0.577	0.421	0.428	0.435	0.467	0.474	0.485	0.194	0.193	0.202	0.272	0.267	0.291	0.354	0.349	0.346	0.354	0.365	0.366	0.386	0.377	0.385	0.194	0.192	0.196	0.257	0.27	0.252	0.294	0.283	0.277	0.312	0.304	0.314	0.312	0.321	0.311	0.194	0.194	0.181	0.237
7.5	0.57	0.581	0.563	0.587	0.6	0.593	0.598	0.613	0.645	0.473	0.481	0.488	0.523	0.531	0.545	0.197	0.196	0.207	0.294	0.289	0.316	0.387	0.385	0.382	0.391	0.405	0.407	0.428	0.419	0.427	0.196	0.194	0.198	0.277	0.289	0.27	0.319	0.306	0.298	0.343	0.333	0.342	0.342	0.349	0.338	0.196	0.196	0.182	0.252
8	0.627	0.64	0.621	0.645	0.661	0.657	0.659	0.683	0.71	0.527	0.541	0.547	0.58	0.593	0.607	0.2	0.2	0.212	0.319	0.314	0.344	0.424	0.425	0.419	0.433	0.449	0.453	0.474	0.466	0.47	0.198	0.196	0.2	0.299	0.31	0.289	0.348	0.333	0.322	0.376	0.365	0.373	0.375	0.382	0.368	0.199	0.198	0.184	0.269
8.5	0.684	0.698	0.678	0.705	0.729	0.719	0.72	0.745	0.774	0.585	0.602	0.607	0.64	0.656	0.668	0.203	0.203	0.216	0.346	0.342	0.376	0.463	0.468	0.46	0.478	0.497	0.501	0.522	0.515	0.517	0.2	0.198	0.202	0.322	0.334	0.31	0.379	0.362	0.349	0.412	0.402	0.407	0.409	0.416	0.401	0.202	0.2	0.186	0.287
9	0.742	0.758	0.738	0.763	0.787	0.781	0.777	0.807	0.835	0.645	0.665	0.67	0.7	0.716	0.729	0.206	0.207	0.222	0.376	0.371	0.409	0.504	0.511	0.504	0.525	0.548	0.553	0.575	0.567	0.566	0.201	0.2	0.204	0.348	0.359	0.335	0.413	0.396	0.379	0.452	0.441	0.444	0.449	0.453	0.437	0.205	0.201	0.188	0.309
9.5	0.796	0.815	0.794	0.821	0.846	0.837	0.83	0.864	0.893	0.712	0.726	0.73	0.756	0.777	0.79	0.209	0.21	0.227	0.406	0.403	0.444	0.547	0.558	0.549	0.576	0.6	0.606	0.627	0.621	0.616	0.203	0.202	0.206	0.378	0.387	0.361	0.448	0.43	0.41	0.492	0.484	0.484	0.488	0.494	0.475	0.208	0.203	0.188	0.332
10	0.85	0.867	0.847	0.873	0.903	0.895	0.877	0.917	0.942	0.759	0.787	0.789	0.81	0.834	0.846	0.212	0.215	0.231	0.439	0.438	0.48	0.592	0.606	0.596	0.628	0.656	0.66	0.681	0.675	0.667	0.205	0.203	0.207	0.408	0.415	0.389	0.485	0.468	0.445	0.535	0.528	0.527	0.529	0.536	0.516	0.211	0.204	0.189	0.355
10.5	0.901	0.917	0.896	0.922	0.956	0.945	0.918	0.964	0.988	0.812	0.842	0.843	0.859	0.885	0.898	0.215	0.219	0.236	0.472	0.474	0.517	0.637	0.655	0.645	0.679	0.709	0.716	0.734	0.738	0.72	0.207	0.205	0.209	0.439	0.447	0.42	0.526	0.508	0.482	0.583	0.574	0.569	0.574	0.579	0.556	0.214	0.206	0.19	0.381
11	0.945	0.96	0.94	0.966	1.004	0.994	0.957	1.003	1.028	0.862	0.892	0.892	0.903	0.93	0.942	0.218	0.224	0.241	0.506	0.512	0.554	0.682	0.702	0.691	0.729	0.761	0.767	0.785	0.78	0.77	0.209	0.207	0.211	0.471	0.48	0.45	0.567	0.549	0.519	0.629	0.62	0.613	0.618	0.622	0.6	0.217	0.208	0.192	0.409
11.5	0.984	1.002	0.979	1.005	1.044	1.034	0.991	1.036	1.063	0.904	0.934	0.935	0.94	0.97	0.981	0.221	0.226	0.245	0.538	0.546	0.592	0.726	0.747	0.738	0.777	0.809	0.817	0.829	0.826	0.813	0.211	0.209	0.213	0.502	0.511	0.482	0.607	0.588	0.558	0.673	0.662	0.656	0.663	0.663	0.641	0.219	0.208	0.193	0.437
12	1.022	1.04	1.018	1.042	1.08	1.072	1.02	1.069	1.094	0.941	0.974	0.973	0.979	1.006	1.017	0.225	0.229	0.249	0.574	0.582	0.628	0.768	0.793	0.78	0.82	0.854	0.862	0.871	0.871	0.854	0.213	0.211	0.215	0.533	0.543	0.515	0.647	0.629	0.597	0.718	0.706	0.698	0.705	0.704	0.684	0.221	0.209	0.194	0.465
12.5	1.053	1.071	1.05	1.07	1.111	1.099	1.042	1.092	1.119	0.975	1.007	1.007	1.004	1.038	1.05	0.228	0.232	0.253	0.608	0.616	0.664	0.81	0.838	0.822	0.862	0.897	0.903	0.91	0.912	0.895	0.215	0.213	0.217	0.564	0.576	0.548	0.689	0.668	0.637	0.761	0.75	0.74	0.748	0.746	0.724	0.223	0.211	0.196	0.495
13	1.078	1.091	1.072	1.089	1.133	1.122	1.058	1.111	1.136	1.004	1.039	1.037	1.03	1.064	1.074	0.232	0.234	0.257	0.64	0.649	0.7	0.848	0.884	0.862	0.898	0.935	0.942	0.946	0.947	0.93	0.217	0.215	0.219	0.594	0.607	0.581	0.728	0.708	0.676	0.799	0.789	0.778	0.787	0.787	0.763	0.225	0.212	0.197	0.524
13.5	1.098	1.113	1.092	1.108	1.15	1.14	1.074	1.123	1.153	1.029	1.065	1.061	1.049	1.085	1.097	0.235	0.237	0.261	0.674	0.682	0.732	0.885	0.915	0.9	0.93	0.968	0.976	0.978	0.982	0.963	0.219	0.217	0.221	0.624	0.639	0.616	0.768	0.75	0.717	0.837	0.829	0.815	0.825	0.825	0.802	0.226	0.214	0.198	0.555
14	1.114	1.129	1.108	1.121	1.165	1.156	1.082	1.135	1.161	1.048	1.087	1.082	1.066	1.103	1.113	0.239	0.24	0.266	0.705	0.715	0.764	0.919	0.951	0.936	0.959	0.999	1.006	1.006	1.01	0.991	0.221	0.219	0.223	0.655	0.669	0.646	0.806	0.787	0.753	0.872	0.864	0.846	0.863	0.859	0.837	0.229	0.215	0.199	0.585
14.5	1.127	1.143	1.122	1.133	1.178	1.168	1.086	1.142	1.168	1.063	1.102	1.096	1.078	1.115	1.124	0.243	0.242	0.269	0.734	0.743	0.793	0.949	0.984	0.967	0.983	1.025	1.032	1.028	1.035	1.015	0.223	0.221	0.225	0.683	0.699	0.677	0.84	0.823	0.791	0.903	0.894	0.877	0.897	0.89	0.869	0.23	0.216	0.2	0.615
15	1.138	1.154	1.134	1.14	1.185	1.177	1.091	1.147	1.172	1.074	1.115	1.108	1.083	1.121	1.131	0.246	0.243	0.273	0.763	0.77	0.822	0.975	1.013	0.996	1.004	1.047	1.054	1.047	1.056	1.033	0.225	0.223	0.227	0.705	0.728	0.705	0.875	0.853	0.824	0.931	0.922	0.905	0.928	0.92	0.899	0.231	0.218	0.202	0.642
15.5	1.145	1.162	1.141	1.146	1.191	1.183	1.095	1.152	1.177	1.08	1.123	1.113	1.088	1.125	1.136	0.25	0.246	0.276	0.789	0.798	0.847	0.997	1.037	1.021	1.021	1.067	1.071	1.06	1.069	1.048	0.227	0.225	0.229	0.73	0.752	0.733	0.907	0.885	0.856	0.956	0.947	0.931	0.954	0.947	0.927	0.232	0.219	0.203	0.669
16	1.151	1.167	1.147	1.15	1.195	1.188	1.101	1.158	1.185	1.083	1.127	1.119	1.091	1.13	1.14	0.254	0.25	0.279	0.815	0.822	0.874	1.016	1.056	1.043	1.032	1.079	1.085	1.069	1.081	1.06	0.229	0.227	0.231	0.751	0.778	0.759	0.937	0.915	0.886	0.98	0.971	0.953	0.98	0.972	0.951	0.232	0.22	0.204	0.694
16.5	1.154	1.17	1.15	1.154	1.198	1.192	1.105	1.164	1.191	1.087	1.132	1.124	1.096	1.135	1.147	0.257	0.253	0.282	0.841	0.847	0.898	1.029	1.07	1.059	1.04	1.089	1.096	1.076	1.089	1.066	0.231	0.229	0.233	0.772	0.802	0.784	0.963	0.94	0.913	1.004	0.992	0.973	1.003	0.993	0.973	0.233	0.222	0.205	0.72
17	1.156	1.174	1.154	1.156	1.199	1.195	1.11	1.169	1.198	1.092	1.137	1.131	1.101	1.141	1.153	0.26	0.256	0.284	0.862	0.868	0.92	1.038	1.081	1.068	1.045	1.095	1.102	1.079	1.095	1.07	0.233	0.23	0.235	0.792	0.823	0.809	0.988	0.965	0.938	1.024	1.011	0.992	1.022	1.013	0.991	0.232	0.223	0.206	0.744
17.5	1.158	1.175	1.155	1.159	1.198	1.198	1.114	1.176	1.204	1.097	1.144	1.137	1.108	1.147	1.158	0.264	0.26	0.286	0.882	0.888	0.937	1.044	1.089	1.076	1.05	1.1	1.106	1.081	1.097	1.072	0.235	0.232	0.236	0.811	0.842	0.83	1.011	0.988	0.96	1.04	1.027	1.005	1.037	1.027	1.004	0.231	0.224	0.207	0.764
18	1.16	1.176	1.157	1.16	1.198	1.2	1.119	1.18	1.211	1.104	1.148	1.143	1.113	1.154	1.165	0.268	0.263	0.288	0.901	0.904	0.956	1.046	1.092	1.081	1.054	1.105	1.111	1.085	1.101	1.076	0.237	0.234	0.239	0.83	0.863	0.851	1.029	1.002	0.976	1.051	1.037	1.012	1.047	1.035	1.012	0.23	0.226	0.209	0.787
18.5	1.161	1.178	1.158	1.161	1.199	1.204	1.124	1.187	1.216	1.108	1.154	1.15	1.119	1.159	1.171	0.271	0.266	0.29	0.916	0.922	0.974	1.048	1.097	1.084	1.058	1.109	1.115	1.089	1.106	1.081	0.239	0.236	0.24	0.848	0.881	0.871	1.045	1.018	0.989	1.062	1.047	1.021	1.054	1.044	1.018	0.23	0.228	0.21	0.807
19	1.163	1.18	1.16	1.163	1.2	1.206	1.128	1.192	1.222	1.112	1.161	1.157	1.125	1.166	1.177	0.274	0.269	0.293	0.93	0.939	0.989	1.05	1.1	1.088	1.063	1.114	1.121	1.096	1.111	1.087	0.241	0.238	0.242	0.865	0.898	0.888	1.058	1.029	0.997	1.068	1.056	1.026	1.059	1.048	1.022	0.232	0.229	0.211	0.828
19.5	1.163	1.181	1.161	1.165	1.203	1.208	1.132	1.198	1.228	1.118	1.168	1.165	1.131	1.173	1.185	0.277	0.272	0.296	0.943	0.954	1.001	1.055	1.105	1.093	1.069	1.121	1.126	1.103	1.119	1.094	0.243	0.24	0.244	0.884	0.915	0.905	1.067	1.039	1.001	1.077	1.062	1.028	1.064	1.054	1.023	0.234	0.23	0.212	0.847
20	1.165	1.182	1.163	1.166	1.204	1.211	1.138	1.206	1.236	1.123	1.174	1.172	1.137	1.18	1.191	0.28	0.275	0.299	0.95	0.965	1.011	1.058	1.111	1.098	1.074	1.129	1.133	1.109	1.127	1.1	0.244	0.241	0.246	0.898	0.927	0.918	1.073	1.045	1.004	1.079	1.065	1.03	1.067	1.056	1.025	0.234	0.231	0.213	0.862
20.5	1.166	1.183	1.164	1.167	1.205	1.214	1.142	1.211	1.24	1.128	1.179	1.178	1.141	1.187	1.197	0.283	0.278	0.3	0.957	0.973	1.018	1.063	1.116	1.103	1.081	1.135	1.14	1.116	1.134	1.106	0.246	0.243	0.248	0.911	0.938	0.931	1.075	1.049	1.005	1.083	1.069	1.031	1.069	1.059	1.029	0.234	0.233	0.215	0.877
21	1.166	1.184	1.164	1.168	1.206	1.216	1.146	1.216	1.246	1.134	1.186	1.184	1.147	1.191	1.203	0.286	0.28	0.302	0.961	0.979	1.023	1.066	1.121	1.108	1.088	1.142	1.147	1.123	1.141	1.111	0.248	0.245	0.25	0.923	0.949	0.942	1.078	1.049	1.007	1.084	1.072	1.034	1.073	1.064	1.032	0.234	0.234	0.216	0.89
21.5	1.167	1.186	1.165	1.17	1.208	1.219	1.151	1.222	1.252	1.139	1.192	1.191	1.152	1.199	1.209	0.289	0.283	0.304	0.963	0.983	1.028	1.072	1.127	1.115	1.096	1.15	1.154	1.132	1.15	1.12	0.249	0.246	0.252	0.936	0.96	0.951	1.08	1.052	1.009	1.087	1.076	1.038	1.078	1.069	1.036	0.235	0.235	0.217	0.903
22	1.169	1.186	1.167	1.172	1.208	1.221	1.156	1.229	1.259	1.146	1.199	1.199	1.158	1.205	1.216	0.292	0.286	0.305	0.966	0.986	1.03	1.077	1.134	1.12	1.104	1.158	1.162	1.141	1.158	1.128	0.251	0.248	0.253	0.943	0.966	0.957	1.084	1.055	1.012	1.088	1.079	1.041	1.084	1.075	1.042	0.235	0.236	0.218	0.916
22.5	1.169	1.187	1.168	1.171	1.21	1.223	1.159	1.234	1.263	1.15	1.205	1.205	1.162	1.211	1.222	0.294	0.288	0.307	0.965	0.988	1.033	1.082	1.139	1.126	1.111	1.166	1.171	1.148	1.166	1.136	0.253	0.249	0.255	0.953	0.972	0.961	1.086	1.06	1.015	1.093	1.083	1.044	1.089	1.08	1.047	0.237	0.237	0.219	0.927
23	1.17	1.188	1.169	1.173	1.213	1.226	1.164	1.24	1.269	1.156	1.211	1.21	1.167	1.218	1.229	0.297	0.292	0.31	0.965	0.992	1.034	1.088	1.147	1.133	1.119	1.174	1.178	1.157	1.175	1.144	0.254	0.251	0.257	0.96	0.978	0.964	1.091	1.066	1.02	1.095	1.087	1.048	1.096	1.087	1.054	0.239	0.239	0.22	0.937
23.5	1.171	1.189	1.169	1.174	1.215	1.228	1.168	1.244	1.274	1.161	1.217	1.216	1.171	1.223	1.234	0.3	0.294	0.312	0.966	0.993	1.035	1.094	1.152	1.139	1.125	1.181	1.185	1.163	1.182	1.149	0.256	0.253	0.258	0.963	0.981	0.967	1.095	1.07	1.024	1.101	1.091	1.054	1.103	1.093	1.06	0.239	0.239	0.222	0.946
24	1.171	1.189	1.17	1.175	1.217	1.231	1.17	1.249	1.279	1.165	1.223	1.222	1.175	1.228	1.24	0.302	0.296	0.314	0.965	0.995	1.037	1.099	1.16	1.145	1.131	1.188	1.192	1.168	1.188	1.156	0.257	0.254	0.26	0.967	0.985	0.968	1.101	1.076	1.03	1.103	1.097	1.06	1.11	1.1	1.066	0.24	0.24	0.222	0.953
24.5	1.171	1.19	1.171	1.176	1.218	1.234	1.174	1.253	1.283	1.17	1.228	1.227	1.179	1.234	1.244	0.305	0.298	0.316	0.964	0.996	1.038	1.105	1.166	1.151	1.137	1.194	1.199	1.174	1.194	1.161	0.259	0.255	0.261	0.971	0.986	0.969	1.105	1.083	1.035	1.108	1.102	1.066	1.117	1.107	1.074	0.241	0.242	0.223	0.961
25	1.172	1.191	1.171	1.177	1.22	1.235	1.177	1.256	1.287	1.173	1.232	1.231	1.183	1.237	1.25	0.307	0.3	0.317	0.965	0.996	1.039	1.107	1.17	1.155	1.142	1.2	1.204	1.178	1.199	1.164	0.26	0.257	0.263	0.972	0.989	0.969	1.11	1.088	1.041	1.112	1.108	1.071	1.125	1.114	1.079	0.242	0.242	0.224	0.966
25.5	1.173	1.192	1.173	1.178	1.223	1.238	1.179	1.26	1.291	1.176	1.237	1.236	1.186	1.242	1.253	0.31	0.302	0.319	0.965	0.997	1.04	1.112	1.175	1.161	1.147	1.206	1.209	1.184	1.205	1.17	0.261	0.258	0.264	0.974	0.992	0.968	1.116	1.095	1.046	1.117	1.115	1.077	1.13	1.121	1.085	0.243	0.243	0.225	0.971
26	1.173	1.192	1.173	1.178	1.224	1.24	1.182	1.263	1.294	1.18	1.241	1.239	1.189	1.246	1.257	0.312	0.304	0.321	0.965	0.999	1.042	1.116	1.18	1.166	1.151	1.211	1.214	1.188	1.209	1.174	0.262	0.259	0.265	0.975	0.992	0.968	1.123	1.101	1.053	1.122	1.122	1.083	1.137	1.127	1.09	0.244	0.244	0.226	0.975
26.5	1.174	1.193	1.175	1.18	1.227	1.243	1.184	1.267	1.297	1.183	1.245	1.242	1.192	1.25	1.261	0.314	0.305	0.323	0.966	1	1.044	1.119	1.185	1.169	1.156	1.215	1.219	1.193	1.214	1.179	0.263	0.26	0.266	0.976	0.994	0.968	1.127	1.108	1.059	1.129	1.129	1.087	1.142	1.133	1.095	0.245	0.245	0.226	0.977
27	1.175	1.195	1.175	1.181	1.23	1.244	1.187	1.27	1.301	1.185	1.248	1.245	1.193	1.254	1.264	0.316	0.308	0.325	0.965	1.002	1.045	1.122	1.188	1.173	1.159	1.22	1.223	1.197	1.219	1.184	0.265	0.261	0.267	0.978	0.997	0.968	1.134	1.113	1.063	1.135	1.135	1.091	1.147	1.139	1.1	0.246	0.246	0.227	0.979
27.5	1.175	1.196	1.177	1.182	1.233	1.247	1.188	1.272	1.303	1.188	1.252	1.248	1.195	1.257	1.267	0.318	0.309	0.327	0.965	1.005	1.047	1.124	1.192	1.177	1.165	1.223	1.227	1.202	1.224	1.189	0.266	0.262	0.269	0.98	1	0.967	1.14	1.119	1.067	1.141	1.141	1.094	1.152	1.143	1.103	0.248	0.247	0.228	0.98
28	1.176	1.196	1.179	1.183	1.236	1.25	1.19	1.275	1.306	1.19	1.255	1.251	1.198	1.26	1.271	0.32	0.312	0.329	0.966	1.007	1.049	1.128	1.196	1.181	1.169	1.228	1.231	1.208	1.229	1.194	0.267	0.263	0.27	0.982	1.004	0.967	1.145	1.125	1.071	1.147	1.147	1.098	1.158	1.149	1.106	0.249	0.248	0.229	0.982
28.5	1.177	1.198	1.179	1.185	1.239	1.252	1.192	1.278	1.309	1.192	1.258	1.254	1.201	1.263	1.274	0.321	0.313	0.331	0.967	1.008	1.051	1.131	1.199	1.184	1.172	1.231	1.235	1.213	1.234	1.198	0.268	0.264	0.271	0.984	1.005	0.968	1.15	1.13	1.075	1.152	1.151	1.101	1.161	1.152	1.11	0.25	0.249	0.23	0.981
29	1.178	1.199	1.18	1.185	1.242	1.255	1.193	1.281	1.311	1.193	1.261	1.256	1.202	1.266	1.277	0.322	0.314	0.333	0.967	1.01	1.053	1.133	1.202	1.186	1.176	1.234	1.238	1.216	1.239	1.202	0.269	0.265	0.272	0.986	1.008	0.967	1.155	1.133	1.077	1.157	1.156	1.103	1.165	1.156	1.113	0.251	0.249	0.23	0.984
29.5	1.178	1.2	1.181	1.187	1.246	1.258	1.195	1.284	1.313	1.195	1.264	1.258	1.203	1.269	1.28	0.324	0.316	0.336	0.967	1.012	1.054	1.135	1.205	1.19	1.18	1.237	1.242	1.222	1.243	1.207	0.27	0.266	0.273	0.988	1.01	0.967	1.159	1.137	1.08	1.162	1.16	1.105	1.17	1.16	1.116	0.253	0.25	0.231	0.985
30	1.18	1.202	1.183	1.189	1.249	1.26	1.196	1.285	1.315	1.196	1.267	1.261	1.204	1.271	1.282	0.326	0.318	0.339	0.968	1.015	1.056	1.138	1.209	1.194	1.185	1.24	1.246	1.227	1.247	1.212	0.271	0.267	0.274	0.989	1.013	0.967	1.163	1.142	1.083	1.166	1.163	1.108	1.175	1.164	1.119	0.254	0.251	0.231	0.985
30.5	1.181	1.203	1.184	1.19	1.252	1.262	1.196	1.287	1.317	1.197	1.269	1.262	1.205	1.273	1.284	0.327	0.319	0.341	0.967	1.016	1.058	1.14	1.212	1.197	1.188	1.243	1.25	1.23	1.252	1.216	0.272	0.268	0.275	0.99	1.016	0.967	1.166	1.145	1.085	1.171	1.167	1.11	1.177	1.168	1.121	0.255	0.251	0.231	0.985
31	1.183	1.205	1.186	1.192	1.255	1.265	1.198	1.288	1.32	1.2	1.271	1.264	1.207	1.275	1.286	0.328	0.321	0.343	0.968	1.018	1.061	1.144	1.215	1.2	1.191	1.245	1.253	1.236	1.256	1.221	0.272	0.269	0.275	0.992	1.018	0.968	1.17	1.149	1.089	1.173	1.17	1.113	1.181	1.172	1.126	0.256	0.252	0.232	0.986
31.5	1.185	1.207	1.188	1.194	1.258	1.267	1.2	1.29	1.321	1.2	1.273	1.266	1.207	1.277	1.288	0.33	0.322	0.344	0.968	1.02	1.063	1.146	1.219	1.203	1.194	1.248	1.255	1.24	1.26	1.225	0.273	0.269	0.276	0.993	1.021	0.969	1.173	1.152	1.091	1.177	1.173	1.114	1.186	1.176	1.129	0.258	0.253	0.233	0.987
32	1.186	1.208	1.19	1.195	1.262	1.27	1.2	1.292	1.323	1.201	1.275	1.268	1.209	1.279	1.291	0.331	0.324	0.346	0.968	1.022	1.065	1.149	1.222	1.207	1.198	1.252	1.259	1.243	1.264	1.229	0.274	0.27	0.277	0.996	1.025	0.969	1.177	1.155	1.093	1.181	1.177	1.116	1.189	1.179	1.131	0.259	0.253	0.233	0.987
32.5	1.187	1.209	1.191	1.196	1.265	1.273	1.2	1.294	1.325	1.202	1.278	1.269	1.208	1.28	1.292	0.332	0.326	0.349	0.968	1.023	1.067	1.152	1.225	1.21	1.201	1.254	1.262	1.247	1.268	1.233	0.275	0.271	0.278	0.998	1.028	0.969	1.18	1.159	1.095	1.184	1.18	1.118	1.193	1.182	1.133	0.26	0.253	0.234	0.988
33	1.189	1.211	1.192	1.198	1.269	1.275	1.201	1.295	1.326	1.203	1.279	1.271	1.209	1.283	1.293	0.334	0.328	0.351	0.968	1.026	1.068	1.154	1.228	1.213	1.206	1.256	1.264	1.251	1.27	1.238	0.275	0.271	0.279	1	1.03	0.97	1.183	1.163	1.098	1.187	1.183	1.12	1.197	1.184	1.135	0.262	0.255	0.234	0.988
33.5	1.19	1.212	1.195	1.2	1.271	1.277	1.202	1.297	1.327	1.204	1.28	1.272	1.21	1.283	1.295	0.334	0.33	0.353	0.969	1.027	1.069	1.158	1.231	1.216	1.209	1.259	1.267	1.255	1.273	1.242	0.276	0.272	0.279	1.002	1.032	0.97	1.186	1.166	1.101	1.19	1.185	1.122	1.2	1.188	1.139	0.263	0.256	0.234	0.989
34	1.191	1.214	1.197	1.201	1.274	1.279	1.201	1.298	1.329	1.204	1.283	1.274	1.21	1.286	1.296	0.335	0.331	0.355	0.969	1.029	1.071	1.16	1.234	1.219	1.212	1.26	1.269	1.258	1.276	1.245	0.276	0.273	0.28	1.003	1.035	0.971	1.188	1.168	1.103	1.193	1.189	1.124	1.203	1.192	1.141	0.264	0.256	0.235	0.99
34.5	1.192	1.216	1.198	1.202	1.277	1.281	1.202	1.298	1.33	1.205	1.283	1.276	1.211	1.287	1.297	0.337	0.334	0.357	0.97	1.03	1.073	1.162	1.237	1.222	1.214	1.262	1.272	1.261	1.279	1.249	0.277	0.273	0.281	1.005	1.037	0.971	1.19	1.171	1.105	1.196	1.192	1.126	1.207	1.195	1.142	0.266	0.256	0.235	0.991
35	1.194	1.217	1.2	1.204	1.28	1.284	1.202	1.3	1.331	1.205	1.284	1.276	1.211	1.288	1.298	0.337	0.335	0.359	0.969	1.032	1.073	1.164	1.239	1.225	1.218	1.264	1.274	1.264	1.283	1.253	0.278	0.274	0.281	1.007	1.04	0.971	1.192	1.175	1.106	1.198	1.194	1.128	1.21	1.198	1.145	0.267	0.256	0.235	0.992
35.5	1.196	1.218	1.202	1.205	1.282	1.287	1.202	1.302	1.333	1.205	1.286	1.277	1.211	1.29	1.3	0.338	0.337	0.361	0.97	1.034	1.076	1.167	1.241	1.228	1.22	1.265	1.276	1.266	1.284	1.256	0.278	0.274	0.282	1.008	1.042	0.971	1.197	1.178	1.109	1.201	1.196	1.129	1.212	1.2	1.147	0.268	0.258	0.236	0.993
36	1.198	1.22	1.204	1.207	1.285	1.289	1.204	1.304	1.333	1.206	1.287	1.278	1.211	1.291	1.301	0.339	0.338	0.362	0.97	1.036	1.077	1.169	1.244	1.232	1.223	1.267	1.279	1.269	1.287	1.26	0.279	0.275	0.282	1.009	1.044	0.972	1.199	1.181	1.112	1.203	1.198	1.132	1.215	1.203	1.15	0.269	0.258	0.236	0.993
36.5	1.199	1.221	1.205	1.208	1.288	1.29	1.203	1.304	1.334	1.206	1.287	1.28	1.212	1.292	1.3	0.34	0.341	0.364	0.97	1.037	1.079	1.172	1.247	1.234	1.225	1.27	1.281	1.271	1.288	1.262	0.279	0.275	0.283	1.011	1.046	0.971	1.2	1.183	1.113	1.206	1.2	1.133	1.218	1.206	1.15	0.271	0.259	0.236	0.995
37	1.2	1.223	1.206	1.21	1.29	1.293	1.203	1.305	1.334	1.206	1.288	1.28	1.211	1.293	1.302	0.34	0.341	0.365	0.971	1.039	1.08	1.173	1.25	1.237	1.226	1.272	1.282	1.272	1.29	1.265	0.28	0.276	0.283	1.013	1.049	0.971	1.202	1.185	1.115	1.209	1.203	1.135	1.221	1.209	1.152	0.271	0.257	0.236	0.996
37.5	1.2	1.225	1.207	1.21	1.292	1.294	1.203	1.305	1.334	1.205	1.289	1.28	1.211	1.293	1.302	0.341	0.339	0.366	0.971	1.039	1.081	1.173	1.252	1.24	1.225	1.273	1.283	1.271	1.292	1.265	0.28	0.276	0.284	1.014	1.05	0.971	1.204	1.187	1.116	1.211	1.205	1.136	1.221	1.212	1.154	0.271	0.256	0.237	0.996
38	1.202	1.225	1.209	1.212	1.294	1.296	1.203	1.306	1.336	1.205	1.289	1.281	1.211	1.294	1.303	0.342	0.339	0.367	0.971	1.04	1.082	1.174	1.254	1.242	1.227	1.276	1.285	1.27	1.293	1.266	0.28	0.277	0.284	1.016	1.052	0.972	1.206	1.19	1.119	1.212	1.206	1.137	1.223	1.214	1.155	0.271	0.257	0.237	0.998
38.5	1.203	1.226	1.209	1.212	1.296	1.298	1.203	1.306	1.336	1.205	1.29	1.282	1.211	1.294	1.303	0.342	0.336	0.367	0.971	1.042	1.083	1.175	1.256	1.244	1.225	1.278	1.286	1.269	1.296	1.266	0.281	0.277	0.285	1.016	1.053	0.971	1.208	1.192	1.12	1.214	1.209	1.138	1.226	1.216	1.157	0.271	0.256	0.237	0.999
39	1.204	1.228	1.211	1.214	1.298	1.299	1.203	1.308	1.336	1.205	1.29	1.282	1.212	1.294	1.303	0.343	0.333	0.367	0.972	1.042	1.084	1.177	1.259	1.246	1.224	1.278	1.287	1.268	1.296	1.264	0.281	0.277	0.285	1.016	1.054	0.972	1.211	1.193	1.122	1.215	1.21	1.14	1.227	1.218	1.158	0.269	0.257	0.237	0.998
39.5	1.205	1.228	1.212	1.215	1.299	1.301	1.203	1.307	1.337	1.204	1.29	1.282	1.211	1.295	1.304	0.343	0.332	0.368	0.972	1.043	1.085	1.179	1.26	1.249	1.223	1.28	1.289	1.268	1.296	1.263	0.281	0.278	0.286	1.018	1.054	0.972	1.212	1.196	1.123	1.216	1.212	1.141	1.228	1.219	1.159	0.268	0.257	0.237	0.999
40	1.207	1.23	1.214	1.216	1.3	1.302	1.203	1.308	1.337	1.204	1.29	1.282	1.211	1.296	1.304	0.344	0.331	0.367	0.973	1.043	1.086	1.179	1.262	1.25	1.222	1.28	1.289	1.265	1.296	1.263	0.282	0.278	0.286	1.019	1.055	0.972	1.214	1.198	1.125	1.218	1.214	1.142	1.231	1.221	1.16	0.265	0.257	0.237	0.999
40.5	1.208	1.231	1.214	1.216	1.301	1.303	1.203	1.309	1.339	1.204	1.29	1.281	1.21	1.295	1.304	0.344	0.331	0.366	0.972	1.044	1.087	1.181	1.264	1.252	1.22	1.28	1.29	1.263	1.295	1.261	0.282	0.278	0.286	1.02	1.055	0.972	1.216	1.2	1.126	1.22	1.216	1.144	1.231	1.221	1.161	0.26	0.257	0.237	0.999
41	1.209	1.232	1.215	1.218	1.302	1.305	1.203	1.309	1.339	1.204	1.289	1.281	1.211	1.294	1.305	0.345	0.332	0.364	0.973	1.044	1.087	1.183	1.265	1.254	1.217	1.281	1.291	1.261	1.294	1.26	0.282	0.278	0.286	1.02	1.056	0.972	1.216	1.201	1.127	1.221	1.217	1.145	1.233	1.223	1.162	0.257	0.257	0.237	0.999
41.5	1.21	1.233	1.216	1.219	1.303	1.306	1.204	1.309	1.338	1.204	1.29	1.281	1.21	1.295	1.305	0.345	0.332	0.362	0.973	1.045	1.087	1.184	1.267	1.255	1.216	1.281	1.291	1.26	1.292	1.258	0.282	0.279	0.287	1.02	1.056	0.972	1.219	1.203	1.128	1.223	1.219	1.147	1.234	1.225	1.164	0.256	0.257	0.238	0.999
42	1.211	1.234	1.217	1.22	1.305	1.307	1.204	1.309	1.339	1.204	1.291	1.281	1.21	1.296	1.306	0.346	0.333	0.36	0.974	1.047	1.089	1.185	1.269	1.257	1.213	1.282	1.292	1.258	1.293	1.257	0.283	0.279	0.287	1.021	1.055	0.972	1.219	1.204	1.13	1.224	1.22	1.149	1.235	1.227	1.164	0.256	0.257	0.238	1
42.5	1.212	1.235	1.218	1.22	1.305	1.308	1.204	1.308	1.338	1.203	1.29	1.281	1.21	1.296	1.305	0.346	0.333	0.357	0.974	1.047	1.089	1.186	1.27	1.258	1.21	1.282	1.291	1.256	1.29	1.255	0.282	0.279	0.287	1.021	1.054	0.972	1.22	1.205	1.13	1.225	1.221	1.149	1.235	1.226	1.165	0.255	0.257	0.238	1
43	1.212	1.236	1.219	1.222	1.306	1.309	1.204	1.309	1.338	1.202	1.29	1.28	1.21	1.296	1.305	0.346	0.333	0.355	0.975	1.047	1.09	1.188	1.271	1.259	1.208	1.283	1.292	1.252	1.289	1.253	0.283	0.279	0.287	1.021	1.054	0.973	1.22	1.206	1.132	1.226	1.222	1.151	1.237	1.228	1.164	0.255	0.257	0.238	1
43.5	1.213	1.237	1.22	1.222	1.307	1.31	1.204	1.309	1.339	1.203	1.29	1.28	1.21	1.297	1.305	0.346	0.333	0.353	0.975	1.048	1.091	1.188	1.273	1.26	1.205	1.283	1.292	1.252	1.287	1.251	0.283	0.279	0.287	1.022	1.052	0.973	1.223	1.208	1.132	1.228	1.224	1.151	1.238	1.229	1.165	0.255	0.257	0.238	1
44	1.214	1.238	1.221	1.223	1.307	1.311	1.204	1.31	1.34	1.202	1.29	1.281	1.21	1.296	1.304	0.347	0.333	0.35	0.976	1.049	1.092	1.19	1.274	1.262	1.203	1.284	1.292	1.25	1.286	1.25	0.283	0.28	0.288	1.022	1.051	0.973	1.224	1.21	1.134	1.228	1.225	1.153	1.239	1.231	1.166	0.256	0.257	0.238	1.001
44.5	1.215	1.239	1.222	1.225	1.307	1.312	1.204	1.31	1.339	1.202	1.289	1.28	1.21	1.296	1.305	0.347	0.334	0.349	0.976	1.05	1.092	1.192	1.276	1.262	1.202	1.284	1.292	1.249	1.286	1.248	0.283	0.28	0.288	1.023	1.05	0.974	1.226	1.211	1.135	1.23	1.227	1.155	1.238	1.232	1.167	0.256	0.258	0.238	1.001
45	1.216	1.239	1.222	1.225	1.307	1.313	1.204	1.31	1.339	1.201	1.29	1.28	1.21	1.297	1.305	0.347	0.333	0.348	0.977	1.051	1.093	1.192	1.278	1.263	1.201	1.284	1.293	1.246	1.285	1.248	0.284	0.28	0.288	1.023	1.05	0.974	1.226	1.212	1.136	1.232	1.228	1.156	1.239	1.232	1.166	0.256	0.257	0.238	1.001
45.5	1.217	1.24	1.223	1.226	1.307	1.314	1.204	1.31	1.339	1.201	1.289	1.28	1.21	1.297	1.304	0.347	0.334	0.347	0.978	1.052	1.094	1.193	1.279	1.264	1.2	1.283	1.292	1.246	1.284	1.247	0.283	0.28	0.288	1.024	1.048	0.975	1.229	1.213	1.137	1.233	1.229	1.156	1.239	1.232	1.167	0.256	0.257	0.238	1.001
46	1.217	1.241	1.224	1.227	1.308	1.315	1.204	1.311	1.34	1.202	1.29	1.28	1.209	1.297	1.306	0.347	0.334	0.348	0.978	1.052	1.095	1.193	1.28	1.265	1.199	1.283	1.292	1.244	1.283	1.246	0.283	0.28	0.288	1.025	1.048	0.976	1.23	1.214	1.138	1.235	1.23	1.157	1.239	1.233	1.167	0.256	0.257	0.238	1.002
46.5	1.218	1.242	1.224	1.227	1.308	1.316	1.204	1.311	1.34	1.201	1.29	1.279	1.209	1.297	1.306	0.347	0.334	0.347	0.978	1.054	1.096	1.194	1.281	1.266	1.199	1.283	1.291	1.242	1.282	1.244	0.284	0.28	0.288	1.025	1.047	0.976	1.231	1.216	1.138	1.236	1.232	1.158	1.24	1.233	1.167	0.256	0.257	0.238	1.002
47	1.219	1.242	1.225	1.228	1.308	1.317	1.204	1.311	1.34	1.201	1.29	1.28	1.209	1.297	1.306	0.348	0.334	0.347	0.979	1.055	1.097	1.195	1.282	1.267	1.198	1.284	1.291	1.241	1.28	1.243	0.283	0.281	0.288	1.026	1.046	0.977	1.232	1.217	1.139	1.238	1.234	1.16	1.241	1.234	1.168	0.256	0.257	0.238	1.003
47.5	1.219	1.242	1.226	1.229	1.307	1.317	1.204	1.311	1.34	1.201	1.289	1.28	1.21	1.296	1.306	0.348	0.334	0.346	0.98	1.055	1.097	1.194	1.283	1.268	1.197	1.283	1.291	1.24	1.278	1.241	0.283	0.28	0.289	1.027	1.045	0.977	1.232	1.218	1.139	1.239	1.235	1.16	1.241	1.234	1.167	0.256	0.257	0.238	1.003
48	1.22	1.243	1.227	1.23	1.308	1.318	1.204	1.31	1.341	1.201	1.29	1.28	1.209	1.297	1.305	0.348	0.335	0.347	0.98	1.056	1.098	1.195	1.284	1.268	1.197	1.283	1.291	1.238	1.279	1.241	0.284	0.281	0.289	1.028	1.046	0.978	1.234	1.22	1.14	1.24	1.236	1.161	1.242	1.234	1.168	0.256	0.257	0.238	1.004
[truncated: 11 more columns]
